# Supplementary material for: Propane-1,3-diyl bis­(pyridine-3-carboxyl­ate)
Source: Acta Crystallogr Sect E Struct Rep Online. 2010 Mar 13;66(Pt 4):o792. doi: 10.1107/S1600536810008810 (PMC2983924; doi:10.1107/S1600536810008810)
Supplement: Supplementary file 1 [file e-66-0o792-sup1.cif]

##############################################################################
###                                                                        ###
###        Electronic paper (Acta Crystallographica Section E)             ###
###                                                                        ###
##############################################################################
#                                                                            #
# This CIF contains the data in a paper accepted for publication in Acta     #
# Crystallographica Section E. It conforms to the requirements of Notes      #
# for Authors for Section E, and has been peer reviewed under the auspices   #
# of the IUCr Commission on Journals.                                        #
#                                                                            #
# Full details of the Crystallographic Information File format               #
# are given in the paper "The Crystallographic Information File (CIF):       #
# a New Standard Archive File for Crystallography" by S. R. Hall, F. H.      #
# Allen and I. D. Brown [Acta Cryst. (1991), A47, 655-685].                  #
#                                                                            #
# The current version of the core CIF dictionary is obtainable from          #
# ftp://ftp.iucr.org/pub/cif_core.dic. The current version number is 2.4.    #
#                                                                            #
# Software is freely available for graphical display of the structure(s) in  #
# this CIF.  For information consult the CIF home page http://www.iucr.org/  #
# cif/home.html                                                              #
#                                                                            #
# This file may be used for bona fide research purposes within the           #
# scientific community so long as proper attribution is given to the journal # 
# article from which it was obtained.                                        #
#                                                                            #
##############################################################################
                                             
data_I
_audit_creation_method     SHELXL-97
_chemical_name_systematic
;
Propane-1,3-diyl bis(pyridine-3-carboxylate)
;
_chemical_name_common     ?
_chemical_formula_moiety     'C15 H14 N2 O4'
_chemical_formula_sum     'C15 H14 N2 O4'
_chemical_formula_iupac     'C15 H14 N2 O4'
_chemical_formula_weight     286.28
_chemical_melting_point     ?
_symmetry_cell_setting     triclinic
_symmetry_space_group_name_H-M     'P -1'
_symmetry_space_group_name_Hall     '-P 1'
loop_
    _symmetry_equiv_pos_as_xyz
    'x, y, z'
    '-x, -y, -z'
_cell_length_a     4.4797(11)
_cell_length_b     10.911(3)
_cell_length_c     14.842(4)
_cell_angle_alpha     104.41(2)
_cell_angle_beta     95.90(2)
_cell_angle_gamma     100.90(2)
_cell_volume     681.3(3)
_cell_formula_units_Z     2
_cell_measurement_reflns_used     3924
_cell_measurement_theta_min     3.9
_cell_measurement_theta_max     25.8
_cell_measurement_temperature     173(2)
_exptl_crystal_description     plate
_exptl_crystal_colour     colourless
_exptl_crystal_size_max     0.22
_exptl_crystal_size_mid     0.14
_exptl_crystal_size_min     0.07
_exptl_crystal_density_diffrn     1.395
_exptl_crystal_density_meas     ?
_exptl_crystal_density_method     'not measured'
_exptl_crystal_F_000     300
_exptl_absorpt_coefficient_mu     0.103
_exptl_absorpt_correction_type     none
_exptl_absorpt_process_details     ?
_exptl_absorpt_correction_T_min     .
_exptl_absorpt_correction_T_max     .
_exptl_special_details
;
;
_diffrn_ambient_temperature     173(2)
_diffrn_radiation_type     MoK\a
_diffrn_radiation_wavelength     0.71073
_diffrn_radiation_source     'fine-focus sealed tube'
_diffrn_radiation_monochromator     graphite
_diffrn_measurement_device_type     'Stoe IPDS II two-circle'
_diffrn_measurement_method     \w
_diffrn_detector_area_resol_mean     ?
_diffrn_reflns_number     8629
_diffrn_reflns_av_R_equivalents     0.1191
_diffrn_reflns_av_sigmaI/netI     0.0842
_diffrn_reflns_theta_min     3.82
_diffrn_reflns_theta_max     26.03
_diffrn_reflns_theta_full     25.00
_diffrn_measured_fraction_theta_max     0.947
_diffrn_measured_fraction_theta_full     0.995
_diffrn_reflns_limit_h_min     -5
_diffrn_reflns_limit_h_max     5
_diffrn_reflns_limit_k_min     -13
_diffrn_reflns_limit_k_max     12
_diffrn_reflns_limit_l_min     -12
_diffrn_reflns_limit_l_max     17
_diffrn_standards_number     0
_diffrn_standards_interval_count     .
_diffrn_standards_interval_time     .
_diffrn_standards_decay_%     ?
_refine_special_details
;
Refinement of <i>F</i>^2^ against ALL reflections. The weighted <i>R</i>-factor
wR and goodness of fit <i>S</i> are based on <i>F</i>^2^, conventional
<i>R</i>-factors <i>R</i> are based on <i>F</i>, with <i>F</i> set to zero for
negative <i>F</i>^2^. The threshold expression of <i>F</i>^2^ >
\s(<i>F</i>^2^) is used only for calculating <i>R</i>-factors(gt) etc. and is
not relevant to the choice of reflections for refinement. <i>R</i>-factors
based on <i>F</i>^2^ are statistically about twice as large as those based on
<i>F</i>, and <i>R</i>- factors based on ALL data will be even larger.
;
_reflns_number_total     2558
_reflns_number_gt     1382
_reflns_threshold_expression     I>2\s(I)
_refine_ls_structure_factor_coef     Fsqd
_refine_ls_matrix_type     full
_refine_ls_R_factor_all     0.1686
_refine_ls_R_factor_gt     0.1087
_refine_ls_wR_factor_gt     0.2511
_refine_ls_wR_factor_ref     0.2762
_refine_ls_goodness_of_fit_ref     1.488
_refine_ls_restrained_S_all     1.488
_refine_ls_number_reflns     2558
_refine_ls_number_parameters     191
_refine_ls_number_restraints     0
_refine_ls_hydrogen_treatment     constr
_refine_ls_weighting_scheme     calc
_refine_ls_weighting_details
                 'calc w=1/[\s^2^(Fo^2^)+(0.0900P)^2^] where P=(Fo^2^+2Fc^2^)/3'
_atom_sites_solution_hydrogens     geom
_atom_sites_solution_primary     direct
_atom_sites_solution_secondary     difmap
_refine_ls_shift/su_max     0.000
_refine_ls_shift/su_mean     0.000
_refine_diff_density_max     0.426
_refine_diff_density_min     -0.457
_refine_ls_extinction_method     none
_refine_ls_extinction_coef     ?
loop_
    _atom_type_symbol
    _atom_type_description
    _atom_type_scat_dispersion_real
    _atom_type_scat_dispersion_imag
    _atom_type_scat_source
    'C' 'C' 0.0033 0.0016
                         'International Tables Vol C Tables 4.2.6.8 and 6.1.1.4'
    'H' 'H' 0.0000 0.0000
                         'International Tables Vol C Tables 4.2.6.8 and 6.1.1.4'
    'N' 'N' 0.0061 0.0033
                         'International Tables Vol C Tables 4.2.6.8 and 6.1.1.4'
    'O' 'O' 0.0106 0.0060
                         'International Tables Vol C Tables 4.2.6.8 and 6.1.1.4'
_computing_data_collection     'X-AREA (Stoe & Cie, 2001)'
_computing_cell_refinement     'X-AREA (Stoe & Cie, 2001)'
_computing_data_reduction     'X-AREA (Stoe & Cie, 2001)'
_computing_structure_solution     'SHELXS97 (Sheldrick, 2008)'
_computing_structure_refinement     'SHELXL97 (Sheldrick, 2008)'
_computing_molecular_graphics     'XP (Sheldrick, 2008)'
_computing_publication_material     'SHELXL97 (Sheldrick, 2008)'
loop_
    _atom_site_type_symbol
    _atom_site_label
    _atom_site_fract_x
    _atom_site_fract_y
    _atom_site_fract_z
    _atom_site_U_iso_or_equiv
    _atom_site_adp_type
    _atom_site_calc_flag
    _atom_site_refinement_flags
    _atom_site_occupancy
    _atom_site_disorder_assembly
    _atom_site_disorder_group
    O O1 0.8187(10) 0.2723(4) 0.2445(4) 0.0458(12) Uani d . 1 . .
    O O2 0.6697(13) 0.0749(5) 0.1430(4) 0.0637(16) Uani d . 1 . .
    O O3 1.1653(9) 0.2272(4) 0.5109(3) 0.0405(11) Uani d . 1 . .
    O O4 1.2061(11) 0.4252(4) 0.6081(4) 0.0540(14) Uani d . 1 . .
    C C1 0.6560(14) 0.1865(6) 0.1644(5) 0.0434(17) Uani d . 1 . .
    C C2 1.0002(15) 0.2161(6) 0.3054(5) 0.0434(16) Uani d . 1 . .
    H H2A 1.1296 0.1648 0.2688 0.052 Uiso calc R 1 . .
    H H2B 0.8629 0.1587 0.3334 0.052 Uiso calc R 1 . .
    C C3 1.2023(14) 0.3317(6) 0.3827(5) 0.0448(17) Uani d . 1 . .
    H H3A 1.3515 0.3838 0.3543 0.054 Uiso calc R 1 . .
    H H3B 1.0718 0.3881 0.4135 0.054 Uiso calc R 1 . .
    C C4 1.3748(14) 0.2826(7) 0.4557(5) 0.0445(17) Uani d . 1 . .
    H H4A 1.4795 0.2160 0.4234 0.053 Uiso calc R 1 . .
    H H4B 1.5339 0.3554 0.4981 0.053 Uiso calc R 1 . .
    C C5 1.0994(13) 0.3111(6) 0.5848(5) 0.0439(17) Uani d . 1 . .
    C C11 0.4701(14) 0.2473(6) 0.1081(5) 0.0420(16) Uani d . 1 . .
    C C12 0.4516(15) 0.3777(6) 0.1359(5) 0.0451(17) Uani d . 1 . .
    H H12 0.5646 0.4308 0.1948 0.054 Uiso calc R 1 . .
    N N13 0.2835(15) 0.4308(6) 0.0838(5) 0.0568(17) Uani d . 1 . .
    C C14 0.1172(16) 0.3544(7) 0.0009(6) 0.0538(19) Uani d . 1 . .
    H H14 -0.0070 0.3904 -0.0367 0.065 Uiso calc R 1 . .
    C C15 0.1253(17) 0.2229(7) -0.0306(6) 0.055(2) Uani d . 1 . .
    H H15 0.0121 0.1712 -0.0899 0.066 Uiso calc R 1 . .
    C C16 0.2940(17) 0.1699(7) 0.0235(6) 0.0516(19) Uani d . 1 . .
    H H16 0.2923 0.0800 0.0037 0.062 Uiso calc R 1 . .
    C C21 0.8829(13) 0.2446(6) 0.6378(5) 0.0386(15) Uani d . 1 . .
    C C22 0.7613(14) 0.1126(6) 0.6107(6) 0.0472(18) Uani d . 1 . .
    H H22 0.8192 0.0626 0.5560 0.057 Uiso calc R 1 . .
    N N23 0.5693(13) 0.0501(6) 0.6553(4) 0.0505(16) Uani d . 1 . .
    C C24 0.4879(17) 0.1254(7) 0.7329(6) 0.0526(19) Uani d . 1 . .
    H H24 0.3486 0.0843 0.7661 0.063 Uiso calc R 1 . .
    C C25 0.5981(16) 0.2594(6) 0.7660(5) 0.0470(17) Uani d . 1 . .
    H H25 0.5369 0.3086 0.8205 0.056 Uiso calc R 1 . .
    C C26 0.7973(14) 0.3177(6) 0.7173(5) 0.0446(17) Uani d . 1 . .
    H H26 0.8772 0.4089 0.7381 0.054 Uiso calc R 1 . .
loop_
    _atom_site_aniso_label
    _atom_site_aniso_U_11
    _atom_site_aniso_U_22
    _atom_site_aniso_U_33
    _atom_site_aniso_U_12
    _atom_site_aniso_U_13
    _atom_site_aniso_U_23
    O1 0.045(2) 0.027(2) 0.054(3) 0.0010(19) -0.005(2) 0.001(2)
    O2 0.095(4) 0.041(3) 0.047(3) 0.020(3) -0.005(3) -0.001(2)
    O3 0.036(2) 0.035(2) 0.043(3) -0.0023(18) 0.005(2) 0.004(2)
    O4 0.051(3) 0.032(3) 0.066(4) -0.004(2) 0.006(2) 0.003(2)
    C1 0.043(3) 0.033(4) 0.048(5) 0.002(3) 0.003(3) 0.008(3)
    C2 0.044(3) 0.033(3) 0.053(4) 0.006(3) 0.006(3) 0.014(3)
    C3 0.037(3) 0.031(3) 0.056(4) -0.008(3) -0.001(3) 0.009(3)
    C4 0.041(3) 0.040(4) 0.054(5) 0.002(3) 0.015(3) 0.020(3)
    C5 0.034(3) 0.027(3) 0.062(5) 0.002(3) -0.001(3) 0.002(3)
    C11 0.046(3) 0.025(3) 0.046(4) 0.004(3) 0.005(3) -0.002(3)
    C12 0.053(4) 0.027(3) 0.048(5) 0.007(3) 0.003(3) 0.001(3)
    N13 0.072(4) 0.039(3) 0.051(4) 0.013(3) -0.006(3) 0.003(3)
    C14 0.057(4) 0.041(4) 0.057(5) 0.012(3) -0.009(4) 0.008(4)
    C15 0.059(4) 0.043(4) 0.049(5) 0.008(3) 0.007(4) -0.010(3)
    C16 0.066(4) 0.030(3) 0.051(5) 0.006(3) 0.009(4) 0.001(3)
    C21 0.031(3) 0.029(3) 0.044(4) 0.001(2) -0.007(3) -0.002(3)
    C22 0.045(3) 0.024(3) 0.063(5) 0.001(3) 0.003(3) 0.003(3)
    N23 0.054(3) 0.041(3) 0.048(4) -0.002(3) 0.004(3) 0.008(3)
    C24 0.058(4) 0.040(4) 0.055(5) 0.004(3) 0.011(4) 0.010(4)
    C25 0.050(4) 0.034(3) 0.047(4) 0.006(3) -0.002(3) -0.002(3)
    C26 0.042(3) 0.028(3) 0.051(5) 0.004(3) 0.000(3) -0.008(3)
_geom_special_details
;
All esds (except the esd in the dihedral angle between two l.s. planes) are
estimated using the full covariance matrix. The cell esds are taken into
account individually in the estimation of esds in distances, angles and
torsion angles; correlations between esds in cell parameters are only used
when they are defined by crystal symmetry. An approximate (isotropic)
treatment of cell esds is used for estimating esds involving l.s. planes.
;
loop_
    _geom_bond_atom_site_label_1
    _geom_bond_atom_site_label_2
    _geom_bond_site_symmetry_2
    _geom_bond_distance
    _geom_bond_publ_flag
    O1 C1 . 1.353(8) ?
    O1 C2 . 1.472(8) ?
    O2 C1 . 1.194(8) ?
    O3 C5 . 1.340(8) ?
    O3 C4 . 1.452(7) ?
    O4 C5 . 1.193(8) ?
    C1 C11 . 1.475(10) ?
    C2 C3 . 1.537(9) ?
    C2 H2A . 0.9900 ?
    C2 H2B . 0.9900 ?
    C3 C4 . 1.528(10) ?
    C3 H3A . 0.9900 ?
    C3 H3B . 0.9900 ?
    C4 H4A . 0.9900 ?
    C4 H4B . 0.9900 ?
    C5 C21 . 1.504(10) ?
    C11 C16 . 1.389(10) ?
    C11 C12 . 1.400(8) ?
    C12 N13 . 1.329(10) ?
    C12 H12 . 0.9500 ?
    N13 C14 . 1.353(10) ?
    C14 C15 . 1.402(10) ?
    C14 H14 . 0.9500 ?
    C15 C16 . 1.349(12) ?
    C15 H15 . 0.9500 ?
    C16 H16 . 0.9500 ?
    C21 C22 . 1.379(8) ?
    C21 C26 . 1.384(9) ?
    C22 N23 . 1.328(9) ?
    C22 H22 . 0.9500 ?
    N23 C24 . 1.364(10) ?
    C24 C25 . 1.393(9) ?
    C24 H24 . 0.9500 ?
    C25 C26 . 1.368(10) ?
    C25 H25 . 0.9500 ?
    C26 H26 . 0.9500 ?
loop_
    _geom_angle_atom_site_label_1
    _geom_angle_atom_site_label_2
    _geom_angle_atom_site_label_3
    _geom_angle_site_symmetry_1
    _geom_angle_site_symmetry_3
    _geom_angle
    _geom_angle_publ_flag
    C1 O1 C2 . . 114.8(5) ?
    C5 O3 C4 . . 116.2(5) ?
    O2 C1 O1 . . 122.4(6) ?
    O2 C1 C11 . . 125.2(6) ?
    O1 C1 C11 . . 112.4(6) ?
    O1 C2 C3 . . 105.9(5) ?
    O1 C2 H2A . . 110.6 ?
    C3 C2 H2A . . 110.6 ?
    O1 C2 H2B . . 110.6 ?
    C3 C2 H2B . . 110.6 ?
    H2A C2 H2B . . 108.7 ?
    C4 C3 C2 . . 109.8(6) ?
    C4 C3 H3A . . 109.7 ?
    C2 C3 H3A . . 109.7 ?
    C4 C3 H3B . . 109.7 ?
    C2 C3 H3B . . 109.7 ?
    H3A C3 H3B . . 108.2 ?
    O3 C4 C3 . . 111.0(5) ?
    O3 C4 H4A . . 109.4 ?
    C3 C4 H4A . . 109.4 ?
    O3 C4 H4B . . 109.4 ?
    C3 C4 H4B . . 109.4 ?
    H4A C4 H4B . . 108.0 ?
    O4 C5 O3 . . 124.4(6) ?
    O4 C5 C21 . . 123.4(7) ?
    O3 C5 C21 . . 112.2(5) ?
    C16 C11 C12 . . 117.6(7) ?
    C16 C11 C1 . . 118.2(6) ?
    C12 C11 C1 . . 124.1(6) ?
    N13 C12 C11 . . 123.2(7) ?
    N13 C12 H12 . . 118.4 ?
    C11 C12 H12 . . 118.4 ?
    C12 N13 C14 . . 118.4(7) ?
    N13 C14 C15 . . 121.1(7) ?
    N13 C14 H14 . . 119.5 ?
    C15 C14 H14 . . 119.5 ?
    C16 C15 C14 . . 119.9(7) ?
    C16 C15 H15 . . 120.0 ?
    C14 C15 H15 . . 120.0 ?
    C15 C16 C11 . . 119.8(7) ?
    C15 C16 H16 . . 120.1 ?
    C11 C16 H16 . . 120.1 ?
    C22 C21 C26 . . 117.6(7) ?
    C22 C21 C5 . . 123.1(6) ?
    C26 C21 C5 . . 119.3(6) ?
    N23 C22 C21 . . 125.0(7) ?
    N23 C22 H22 . . 117.5 ?
    C21 C22 H22 . . 117.5 ?
    C22 N23 C24 . . 115.8(6) ?
    N23 C24 C25 . . 123.6(7) ?
    N23 C24 H24 . . 118.2 ?
    C25 C24 H24 . . 118.2 ?
    C26 C25 C24 . . 117.7(7) ?
    C26 C25 H25 . . 121.2 ?
    C24 C25 H25 . . 121.2 ?
    C25 C26 C21 . . 120.3(6) ?
    C25 C26 H26 . . 119.8 ?
    C21 C26 H26 . . 119.8 ?
loop_
    _geom_torsion_atom_site_label_1
    _geom_torsion_atom_site_label_2
    _geom_torsion_atom_site_label_3
    _geom_torsion_atom_site_label_4
    _geom_torsion_site_symmetry_1
    _geom_torsion_site_symmetry_2
    _geom_torsion_site_symmetry_3
    _geom_torsion_site_symmetry_4
    _geom_torsion
    _geom_torsion_publ_flag
    C2 O1 C1 O2 . . . . -3.1(9) ?
    C2 O1 C1 C11 . . . . 177.9(5) ?
    C1 O1 C2 C3 . . . . 171.4(5) ?
    O1 C2 C3 C4 . . . . 173.9(5) ?
    C5 O3 C4 C3 . . . . -84.3(7) ?
    C2 C3 C4 O3 . . . . -70.1(7) ?
    C4 O3 C5 O4 . . . . -1.7(10) ?
    C4 O3 C5 C21 . . . . -179.6(6) ?
    O2 C1 C11 C16 . . . . 0.4(11) ?
    O1 C1 C11 C16 . . . . 179.4(6) ?
    O2 C1 C11 C12 . . . . 178.2(7) ?
    O1 C1 C11 C12 . . . . -2.8(9) ?
    C16 C11 C12 N13 . . . . -2.5(10) ?
    C1 C11 C12 N13 . . . . 179.7(7) ?
    C11 C12 N13 C14 . . . . 1.4(11) ?
    C12 N13 C14 C15 . . . . -1.1(11) ?
    N13 C14 C15 C16 . . . . 1.9(12) ?
    C14 C15 C16 C11 . . . . -2.9(11) ?
    C12 C11 C16 C15 . . . . 3.2(10) ?
    C1 C11 C16 C15 . . . . -178.9(7) ?
    O4 C5 C21 C22 . . . . -179.8(7) ?
    O3 C5 C21 C22 . . . . -1.8(9) ?
    O4 C5 C21 C26 . . . . 0.8(10) ?
    O3 C5 C21 C26 . . . . 178.7(6) ?
    C26 C21 C22 N23 . . . . -0.4(11) ?
    C5 C21 C22 N23 . . . . -179.9(7) ?
    C21 C22 N23 C24 . . . . 0.9(11) ?
    C22 N23 C24 C25 . . . . -0.9(11) ?
    N23 C24 C25 C26 . . . . 0.3(12) ?
    C24 C25 C26 C21 . . . . 0.2(10) ?
    C22 C21 C26 C25 . . . . -0.2(10) ?
    C5 C21 C26 C25 . . . . 179.3(7) ?
loop_
    _geom_hbond_atom_site_label_D
    _geom_hbond_atom_site_label_H
    _geom_hbond_atom_site_label_A
    _geom_hbond_site_symmetry_A
    _geom_hbond_distance_DH
    _geom_hbond_distance_HA
    _geom_hbond_distance_DA
    _geom_hbond_angle_DHA
    _geom_hbond_publ_flag
    C3 H3A O4 2_866 0.9900 2.4900 3.341(8) 144.00 yes
    C16 H16 O2 2_655 0.9500 2.4500 3.198(10) 136.00 yes
    C24 H24 O2 2_656 0.9500 2.4500 3.218(10) 138.00 yes
data_global
_journal_date_recd_electronic     2010-03-02
_journal_date_accepted     2010-03-08
_journal_name_full     'Acta Crystallographica, Section E'
_journal_year     2010
_journal_volume     66
_journal_issue      4
_journal_page_first     o792
_journal_page_last     o792
_journal_paper_category     QO
_journal_coeditor_code     OM2324
_publ_contact_author_name     'Brito, Iv\'an'
_publ_contact_author_address
;
Departamento de Qu\'imica
Facultad de Ciencias B\'asicas
Universidad de Antofagasta
Casilla 170
Antofagasta - Chile
;
_publ_contact_author_email     ivanbritob@yahoo.com
_publ_contact_author_fax     '56(55)637457'
_publ_contact_author_phone     '56(55)637814'
_publ_section_title
;
Propane-1,3-diyl bis(pyridine-3-carboxylate)
;
loop_
    _publ_author_name
    _publ_author_footnote
    _publ_author_address
    'Brito, Iv\'an' .
;
Departamento de Qu\'imica
Facultad de Ciencias B\'asicas
Universidad de Antofagasta
Casilla 170
Antofagasta
Chile
;
    'Vallejos, Javier' .
;
Departamento de Qu\'imica
Facultad de Ciencias B\'asicas
Universidad de Antofagasta
Casilla 170
Antofagasta
Chile
;
    'Bolte, Michael' .
;
Institut f\"ur Anorganische Chemie der Goethe-Universit\"at Frankfurt,
Max-von-Laue-Strasse 7, D-60438 Frankfurt am Main, Germany
;
    'L\'opez-Rodr\'iguez, Mat\'ias' .
;
Instituto de Bio-Org\'anica 'Antonio Gonz\'alez', Universidad de La Laguna,
Astrof\'isico Francisco S\'anchez N\%2, La Laguna, Tenerife, Spain
;
