# Supplementary material for: Propane-1,3-diyl bis­(pyridine-3-carboxyl­ate)
Source: Acta Crystallogr Sect E Struct Rep Online. 2010 Mar 13;66(Pt 4):o792. doi: 10.1107/S1600536810008810 (PMC2983924; doi:10.1107/S1600536810008810)
Supplement: Supplementary file 2 [file e-66-0o792-Isup2.hkl]

# 
# h,k,l, Fc-squared, Fo-squared, sigma(Fo-squared) and status flag 
# 
data_I
_shelx_title ' ib4 in P-1' 
_shelx_refln_list_code          4 
_shelx_F_calc_maximum      101.66 
_exptl_crystal_F_000       300.00 
_reflns_d_resolution_high  0.8098 
 
loop_ 
 _symmetry_equiv_pos_as_xyz 
 'x, y, z' 
 '-x, -y, -z' 
 
_cell_length_a     4.4797 
_cell_length_b    10.9110 
_cell_length_c    14.8420 
_cell_angle_alpha 104.410 
_cell_angle_beta   95.900 
_cell_angle_gamma 100.900 
 
_shelx_F_squared_multiplier     1.000 
 
loop_ 
 _refln_index_h 
 _refln_index_k 
 _refln_index_l 
 _refln_F_squared_calc 
 _refln_F_squared_meas 
 _refln_F_squared_sigma 
 _refln_observed_status 
   1   0   0       63.80       86.25      4.99 o 
   2   0   0      240.41      287.46      7.33 o 
   3   0   0      299.55      432.49      9.79 o 
   4   0   0       10.65       10.49      3.82 o 
   5   0   0        4.74        3.94      2.81 o 
  -5   1   0        0.16        1.47      3.26 o 
  -4   1   0        0.00        4.07      3.13 o 
  -3   1   0       77.15       92.39      4.20 o 
  -2   1   0      186.66      173.02      5.10 o 
  -1   1   0       41.50       44.34      5.20 o 
   1   1   0      634.63      666.20     16.24 o 
   2   1   0        4.82        3.47      4.39 o 
   3   1   0        3.90        7.18      3.94 o 
   4   1   0        0.47        7.12      3.30 o 
   5   1   0        1.25        3.30      2.77 o 
  -5   2   0        2.71        4.92      3.24 o 
  -4   2   0       29.38       33.87      4.03 o 
  -3   2   0      101.07      131.96      4.78 o 
  -2   2   0      201.05      264.97      6.93 o 
  -1   2   0     3551.36     3307.91     66.88 o 
   0   2   0     5783.28     3639.20    136.42 o 
   1   2   0      115.10      138.38      6.89 o 
   2   2   0      244.48      464.42     11.34 o 
   3   2   0       73.93       76.90      3.86 o 
   4   2   0       33.26       30.51      3.37 o 
   5   2   0       42.39       62.02      4.99 o 
  -5   3   0        2.08        1.94      2.69 o 
  -4   3   0       12.88       16.48      3.45 o 
  -3   3   0      102.20      111.11      4.20 o 
  -2   3   0       45.54       47.48      4.46 o 
  -1   3   0       29.42       30.83      9.44 o 
   0   3   0       57.53       48.22      5.54 o 
   1   3   0       16.12       22.06      4.63 o 
   2   3   0        7.72       12.04      4.26 o 
   3   3   0        7.65       10.15      3.69 o 
   4   3   0        2.78        4.90      3.30 o 
  -5   4   0       11.41        7.53      3.37 o 
  -4   4   0       13.74       17.14      3.52 o 
  -3   4   0       19.85       22.64      3.60 o 
  -2   4   0       24.97       30.14      6.31 o 
   0   4   0      455.76      422.72     30.89 o 
   1   4   0     1741.14     2603.59     42.55 o 
   2   4   0      242.71      497.78     12.28 o 
   3   4   0       69.49       66.85      3.82 o 
   4   4   0       84.80       81.56      4.56 o 
  -5   5   0        0.57        2.49      2.73 o 
  -4   5   0        0.32        4.24      3.65 o 
  -3   5   0       24.54       18.44      3.67 o 
  -2   5   0       31.85       44.58      6.52 o 
  -1   5   0        1.01        7.57      9.81 o 
   0   5   0        2.05        1.09      4.16 o 
   1   5   0       59.82       65.94      4.31 o 
   2   5   0        3.30        5.97      3.71 o 
   3   5   0       53.19       51.72      3.11 o 
   4   5   0        0.08        2.71      2.88 o 
  -5   6   0        2.24        6.76      3.62 o 
  -4   6   0       60.10       65.04      8.42 o 
  -3   6   0        0.41        1.26      4.01 o 
  -2   6   0      150.47      149.29     10.89 o 
  -1   6   0      629.22      996.89     36.80 o 
   0   6   0      416.61      489.32     10.34 o 
   1   6   0       61.31       68.88      6.72 o 
   2   6   0       89.10       96.23      5.97 o 
   3   6   0       41.10       25.65      3.75 o 
   4   6   0       12.36        3.71      2.69 o 
  -5   7   0        0.05       -0.41      3.71 o 
  -4   7   0       18.23       11.87      4.48 o 
  -3   7   0        7.93        4.56      6.42 o 
  -2   7   0        0.57        5.39      4.71 o 
  -1   7   0        0.87        1.79      8.46 o 
   0   7   0        3.29        8.53      4.11 o 
   1   7   0       42.14       34.11      3.43 o 
   2   7   0       99.48      102.26      5.86 o 
   3   7   0        2.41        1.98      3.52 o 
  -4   8   0       10.55        7.63      5.10 o 
  -3   8   0       88.75      105.53      7.65 o 
  -2   8   0        1.77        3.99      4.18 o 
  -1   8   0       21.44        8.21      5.54 o 
   0   8   0        7.49       14.69      4.22 o 
   1   8   0      115.70      132.00      5.27 o 
   2   8   0      152.51      155.33      5.56 o 
   3   8   0        5.12        0.38      3.01 o 
  -4   9   0        2.68        2.69      5.18 o 
  -3   9   0       16.37       20.79      3.58 o 
  -2   9   0       29.37       30.23      3.99 o 
  -1   9   0       56.40       50.93      6.10 o 
   0   9   0       12.53       13.69      4.39 o 
   1   9   0       94.65       93.23      4.28 o 
   2   9   0        0.07        4.07      3.41 o 
  -4  10   0        0.24        1.45      4.84 o 
  -3  10   0        7.28        2.84      3.07 o 
  -2  10   0        2.39        2.05      4.48 o 
  -1  10   0       82.29       88.58      9.61 o 
   0  10   0       10.20       10.79      4.18 o 
   1  10   0       11.46       31.00      8.61 o 
   2  10   0       25.40       13.30      3.26 o 
  -3  11   0       71.44       58.45      3.86 o 
  -2  11   0        8.42        5.63      3.16 o 
  -1  11   0       41.92       46.20      6.59 o 
   0  11   0        5.11       11.58      4.69 o 
   1  11   0        0.93        1.02      3.82 o 
  -3  12   0        1.39        4.43      5.78 o 
  -2  12   0       29.67       21.72      3.58 o 
  -1  12   0        0.42        6.76      4.69 o 
   0  12   0        4.62        0.30      6.05 o 
   0 -12   1       17.67       12.85      6.08 o 
   1 -12   1        0.35        4.56      4.11 o 
   2 -12   1        3.38       -0.28      4.41 o 
   3 -12   1        0.13        1.17      3.09 o 
  -1 -11   1        0.46        0.53      3.35 o 
   0 -11   1       40.06       40.06      5.12 o 
   1 -11   1       31.68       31.00      5.65 o 
   2 -11   1        4.17        5.33      4.20 o 
   3 -11   1       16.60       12.13      3.73 o 
  -2 -10   1       40.71       37.37      3.37 o 
  -1 -10   1        0.46        0.49      3.11 o 
   0 -10   1      141.49      175.11      9.06 o 
   1 -10   1        9.16       11.32      4.63 o 
   2 -10   1        5.22        2.56      4.52 o 
   3 -10   1       53.60       51.29      3.62 o 
   4 -10   1        5.35        2.77      4.28 o 
  -3  -9   1       41.36       38.52      4.43 o 
  -2  -9   1       19.20       12.28      2.94 o 
  -1  -9   1        0.00        1.17      2.90 o 
   0  -9   1       62.17       77.13      5.33 o 
   1  -9   1        1.06        0.13      5.50 o 
   2  -9   1        0.21        3.30      3.86 o 
   3  -9   1       28.36       28.67      4.92 o 
   4  -9   1        0.10        5.48      5.86 o 
  -3  -8   1        1.44        1.24      3.65 o 
  -2  -8   1        7.81        7.80      3.99 o 
  -1  -8   1       35.27       37.16      4.18 o 
   0  -8   1        0.10        3.86      4.01 o 
   1  -8   1        5.64       -2.17      5.50 o 
   2  -8   1       20.26       17.84      5.65 o 
   3  -8   1      206.55      221.46     19.31 o 
   4  -8   1        8.95       14.39      5.69 o 
  -3  -7   1        8.75       15.41      3.37 o 
  -2  -7   1       23.19       31.04      4.31 o 
  -1  -7   1        0.38        4.54      4.16 o 
   0  -7   1       20.09       28.14      4.33 o 
   1  -7   1        0.03       -3.82      6.25 o 
   2  -7   1        0.55        2.28      5.86 o 
   3  -7   1        1.91        2.00      4.69 o 
   4  -7   1        3.37        0.21      4.37 o 
   5  -7   1        0.00        0.72      3.71 o 
  -4  -6   1        3.58        0.21      3.05 o 
  -3  -6   1       95.19       82.59      3.47 o 
  -2  -6   1       22.84       21.17      3.20 o 
  -1  -6   1       37.49       36.05      3.67 o 
   0  -6   1      187.23      178.16      6.42 o 
   1  -6   1       53.52      105.61     10.66 o 
   2  -6   1       10.76       15.69      5.27 o 
   3  -6   1      232.10      241.77      9.23 o 
   4  -6   1       63.12       62.87      5.61 o 
   5  -6   1        2.52        0.23      3.65 o 
  -4  -5   1        5.49        9.64      2.90 o 
  -3  -5   1        6.05        9.89      3.58 o 
  -2  -5   1        0.07        2.96      3.18 o 
  -1  -5   1        2.54        0.09      3.43 o 
   0  -5   1      128.14      133.50      5.63 o 
   1  -5   1       27.50       39.46     10.55 o 
   2  -5   1        9.63       13.67      6.37 o 
   3  -5   1        0.08       -1.24      4.22 o 
   4  -5   1        5.42        8.21      3.05 o 
   5  -5   1        0.70        0.19      3.56 o 
  -4  -4   1       52.63       38.25      3.16 o 
  -3  -4   1        2.12        1.71      3.11 o 
  -2  -4   1      239.52      276.14      7.21 o 
  -1  -4   1      162.62       61.99     16.12 o 
   0  -4   1      439.16      357.02     11.73 o 
   2  -4   1       60.47       69.26      5.67 o 
   3  -4   1      109.78      108.25      4.39 o 
   4  -4   1       25.40       19.36      2.88 o 
   5  -4   1        1.82        4.16      3.11 o 
  -4  -3   1       21.01       24.62      3.11 o 
  -3  -3   1        1.78        5.78      3.39 o 
  -2  -3   1        1.07        2.75      4.33 o 
  -1  -3   1        6.01        5.86      3.88 o 
   0  -3   1      510.82      357.96     11.32 o 
   1  -3   1        3.79        1.62     11.62 o 
   2  -3   1       21.95       20.76      3.90 o 
   3  -3   1        0.01       -0.72      3.20 o 
   4  -3   1        2.16        2.88      3.07 o 
   5  -3   1        3.57        4.16      2.75 o 
  -5  -2   1        0.23        0.26      2.94 o 
  -4  -2   1        7.54       10.28      3.71 o 
  -3  -2   1       43.42       43.47      3.77 o 
  -2  -2   1       98.80      103.71      4.03 o 
  -1  -2   1      128.99      153.15      8.53 o 
   0  -2   1       24.49       18.46      4.75 o 
   1  -2   1     1355.36     1055.60     26.90 o 
   2  -2   1      170.05      125.67      5.35 o 
   3  -2   1       45.72       35.41      4.16 o 
   4  -2   1       43.73       43.72      3.99 o 
   5  -2   1        5.45        3.99      2.86 o 
  -5  -1   1        0.01        3.22      3.75 o 
  -4  -1   1        3.59        4.82      3.39 o 
  -3  -1   1       24.48       28.57      3.41 o 
  -2  -1   1        5.40        0.02      3.92 o 
  -1  -1   1        0.06      174.17     40.76 o 
   1  -1   1       43.73       43.68      5.48 o 
   2  -1   1      155.26      155.71      4.84 o 
   3  -1   1       39.23       44.38      3.94 o 
   4  -1   1       16.36       12.73      3.60 o 
   5  -1   1       10.56       10.32      3.54 o 
  -5   0   1        1.25        5.29      3.11 o 
  -4   0   1        3.57       -0.60      3.75 o 
  -3   0   1      151.72      172.30      5.80 o 
  -2   0   1        1.44        2.56      3.47 o 
  -1   0   1      145.13      104.84      4.67 o 
   1   0   1      463.78      488.47     15.65 o 
   2   0   1      103.87      116.36      4.73 o 
   3   0   1       24.01       25.09      3.82 o 
   4   0   1       20.18       27.74      3.54 o 
   5   0   1       35.23       26.99      3.54 o 
  -5   1   1        8.33        8.78      3.20 o 
  -4   1   1       15.50       12.26      3.03 o 
  -3   1   1        8.65        9.06      3.90 o 
  -2   1   1        7.75        6.40      3.41 o 
  -1   1   1       15.76       15.97      4.75 o 
   1   1   1      128.17      137.16      6.76 o 
   2   1   1       89.24      100.11      5.10 o 
   3   1   1       10.36       10.62      3.77 o 
   4   1   1        7.22       10.51      3.07 o 
   5   1   1       12.37       14.52      3.58 o 
  -5   2   1        0.51       -2.73      3.52 o 
  -4   2   1        0.48        1.43      3.58 o 
  -3   2   1       68.79       78.22      4.03 o 
  -2   2   1       98.60       99.17      4.63 o 
  -1   2   1        0.22        4.90      8.89 o 
   0   2   1      204.68      161.85      7.53 o 
   1   2   1       89.37       96.55      5.82 o 
   2   2   1       29.67       36.75      4.11 o 
   3   2   1        0.51       -0.19      3.33 o 
   4   2   1        0.22       -0.53      3.69 o 
  -5   3   1       14.42       14.71      3.65 o 
  -4   3   1       20.97       19.36      3.11 o 
  -3   3   1       52.68       63.46      3.33 o 
  -2   3   1      259.69      342.37     19.98 o 
  -1   3   1      778.42      301.19     22.47 o 
   0   3   1       61.30       46.05      9.59 o 
   1   3   1      149.19      164.32      9.12 o 
   2   3   1      123.20      150.49      5.18 o 
   3   3   1       55.38       73.65      4.58 o 
   4   3   1       60.62       62.48      3.43 o 
  -5   4   1        0.02        3.26      3.39 o 
  -4   4   1        2.24        1.88      2.60 o 
  -3   4   1       46.60       54.32      3.56 o 
  -2   4   1        8.96       17.86      6.29 o 
  -1   4   1      280.64      397.86     31.44 o 
   0   4   1        1.86       -0.32      3.73 o 
   1   4   1        0.38       -1.09      4.11 o 
   2   4   1       48.21       60.59      4.82 o 
   3   4   1        2.37        1.51      3.52 o 
   4   4   1       26.97       39.06      4.07 o 
  -5   5   1        6.14        6.61      2.90 o 
  -4   5   1       27.87       25.41      3.58 o 
  -3   5   1       41.38       55.49      4.95 o 
  -2   5   1       77.19      132.73     14.22 o 
  -1   5   1      204.48      195.57     10.47 o 
   0   5   1      151.09      140.51      6.42 o 
   1   5   1       42.29       64.62      5.69 o 
   2   5   1        0.65        2.96      4.11 o 
   3   5   1       27.85       15.54      3.28 o 
   4   5   1       21.97       12.11      3.05 o 
  -5   6   1        0.10        1.11      3.67 o 
  -4   6   1       42.92       38.91      4.56 o 
  -3   6   1        3.34        9.68      4.95 o 
  -2   6   1        2.71       -0.70      4.86 o 
  -1   6   1      179.15      250.00     12.54 o 
   0   6   1       26.74       33.58      5.31 o 
   1   6   1        1.31       -1.39      3.60 o 
   2   6   1       95.56      117.95      5.12 o 
   3   6   1        0.85        0.49      3.92 o 
   4   6   1        0.79        8.89      6.93 o 
  -5   7   1        2.39        4.65      4.50 o 
  -4   7   1       68.58       91.80      9.06 o 
  -3   7   1       47.70       52.08      5.71 o 
  -2   7   1       51.40       47.41      4.39 o 
  -1   7   1        9.99        8.16      6.03 o 
   0   7   1       57.69       51.97      3.58 o 
   1   7   1        9.26        8.48      4.14 o 
   2   7   1       70.52       63.23      4.03 o 
   3   7   1        7.78        2.75      3.18 o 
  -4   8   1        3.94        6.84      5.01 o 
  -3   8   1        0.29       -2.98      4.54 o 
  -2   8   1       18.92       14.48      4.31 o 
  -1   8   1        4.16        7.48      6.10 o 
   0   8   1        2.47        3.54      3.73 o 
   1   8   1       15.33       11.64      3.77 o 
   2   8   1       84.41       87.64      4.07 o 
   3   8   1        6.53       10.62      3.18 o 
  -4   9   1       15.70       20.19      4.35 o 
  -3   9   1       39.30       43.34      4.14 o 
  -2   9   1       85.90       80.09      6.20 o 
  -1   9   1       34.38       22.28      6.25 o 
   0   9   1       54.06       75.91      5.52 o 
   1   9   1      154.36      131.15      5.61 o 
   2   9   1       10.24       11.87      3.20 o 
  -4  10   1        0.11        5.44      3.07 o 
  -3  10   1       38.67       35.54      3.69 o 
  -2  10   1       22.79       22.02      6.33 o 
  -1  10   1       14.76       14.11      5.69 o 
   0  10   1       26.70       26.16      3.71 o 
   1  10   1        2.44       -0.13      3.56 o 
   2  10   1        0.50       -1.30      3.05 o 
  -3  11   1        7.65        5.88      3.05 o 
  -2  11   1       16.28        4.82      6.35 o 
  -1  11   1       13.90       15.63      4.78 o 
   0  11   1       40.51       39.38      3.71 o 
   1  11   1       14.63       13.43      3.67 o 
  -2  12   1       21.51       19.91      6.31 o 
  -1  12   1        1.65        1.43      4.82 o 
   0  12   1        0.37        9.25      5.95 o 
   1 -13   2        0.96        8.16      4.75 o 
  -1 -12   2        0.09       -1.04      4.22 o 
   0 -12   2        2.01        6.42      4.71 o 
   1 -12   2        0.28        3.30      5.59 o 
   2 -12   2        4.96        0.19      3.82 o 
   3 -12   2        5.54        5.63      3.84 o 
  -1 -11   2        0.00       -2.64      4.37 o 
   0 -11   2       16.00       20.36      4.67 o 
   1 -11   2        9.33        7.48      5.71 o 
   2 -11   2        3.62        8.76      4.39 o 
   3 -11   2        0.48       -0.47      3.50 o 
  -2 -10   2        6.27        9.64      3.94 o 
  -1 -10   2        0.00       -0.94      3.69 o 
   0 -10   2        0.01        0.51      4.75 o 
   1 -10   2        0.31        5.71      5.78 o 
   2 -10   2        0.08       -1.28      3.47 o 
   3 -10   2       20.33       20.81      3.79 o 
   4 -10   2        2.25        8.61      4.65 o 
  -3  -9   2       22.94       17.86      3.47 o 
  -2  -9   2        6.54       -0.11      2.98 o 
  -1  -9   2       64.94       60.46      6.01 o 
   0  -9   2        9.99        5.84      3.82 o 
   1  -9   2        0.27        3.33      4.73 o 
   2  -9   2       69.25       58.33      3.99 o 
   3  -9   2       49.17       67.66      6.67 o 
   4  -9   2       14.90       15.26      6.05 o 
  -3  -8   2        1.46       -0.28      3.54 o 
  -2  -8   2        9.57       11.64      3.54 o 
  -1  -8   2        0.95        4.18      3.60 o 
   0  -8   2        0.76        7.99      4.90 o 
   1  -8   2       58.65       45.41      5.97 o 
   2  -8   2        7.65        7.91      3.86 o 
   3  -8   2       28.58       27.31      5.56 o 
   4  -8   2       10.32       13.47      5.78 o 
  -3  -7   2      133.19      134.84      5.39 o 
  -2  -7   2       76.18       85.42      4.05 o 
  -1  -7   2       43.62       45.30      4.41 o 
   0  -7   2      409.94      514.73     15.33 o 
   1  -7   2      265.03      175.58      8.59 o 
   2  -7   2       42.93       59.88      9.06 o 
   3  -7   2      273.28      237.53     19.08 o 
   4  -7   2       32.32       58.73      7.44 o 
   5  -7   2        5.16        5.54      4.69 o 
  -4  -6   2        0.13        5.50      3.41 o 
  -3  -6   2       25.47       28.20      3.58 o 
  -2  -6   2       14.12       13.09      2.94 o 
  -1  -6   2      197.83      228.34      9.02 o 
   0  -6   2        7.33       12.62      4.99 o 
   1  -6   2      134.55      234.78     13.88 o 
   2  -6   2       89.14      114.48      7.93 o 
   3  -6   2        0.50        0.21      6.25 o 
   4  -6   2       36.75       36.73      4.01 o 
   5  -6   2        0.02       -0.41      3.03 o 
  -4  -5   2        4.59        4.05      2.49 o 
  -3  -5   2      356.03      448.54      9.15 o 
  -2  -5   2       90.98      116.23      5.27 o 
  -1  -5   2      327.50      506.74     13.52 o 
   0  -5   2     1762.20     2061.91     42.57 o 
   2  -5   2      112.63      120.88      7.70 o 
   3  -5   2       10.15        6.27      3.60 o 
   4  -5   2       49.94       58.18      4.82 o 
   5  -5   2        4.19        2.32      3.13 o 
  -4  -4   2        0.07        1.15      2.94 o 
  -3  -4   2       71.40       79.20      4.03 o 
  -2  -4   2       93.19       93.01      4.01 o 
  -1  -4   2        6.94        6.82      3.65 o 
   0  -4   2       18.54       13.32      4.26 o 
   1  -4   2       16.79       11.13     10.51 o 
   2  -4   2      262.35      310.99      6.65 o 
   3  -4   2       28.90       22.66      3.45 o 
   4  -4   2        7.83        7.23      3.50 o 
   5  -4   2        5.89        2.45      3.01 o 
  -4  -3   2       11.36       17.16      2.66 o 
  -3  -3   2      135.08      142.64      5.35 o 
  -2  -3   2       67.03       56.09      3.52 o 
  -1  -3   2       28.17       29.70      4.05 o 
   0  -3   2      806.49      446.60     20.12 o 
   1  -3   2     1470.69     1718.07     37.03 o 
   2  -3   2       13.14       11.15      3.37 o 
   3  -3   2       22.24       25.09      3.37 o 
   4  -3   2       19.04       19.98      3.30 o 
   5  -3   2       10.28        7.38      3.35 o 
  -5  -2   2        0.82        1.22      2.96 o 
  -4  -2   2        2.48        5.03      3.47 o 
  -3  -2   2        4.19        3.82      3.37 o 
  -2  -2   2       60.66       75.17      4.56 o 
  -1  -2   2       84.87       91.86      5.52 o 
   0  -2   2       27.34       21.11      4.73 o 
   1  -2   2      750.41      753.39     15.67 o 
   2  -2   2      527.33      556.77      9.79 o 
   3  -2   2       78.55       76.90      4.22 o 
   4  -2   2       11.80       20.93      3.56 o 
   5  -2   2       19.98       23.11      4.03 o 
  -5  -1   2       11.65       15.11      2.90 o 
  -4  -1   2       32.47       45.54      3.97 o 
  -3  -1   2       80.32       82.08      3.92 o 
  -2  -1   2      176.40      190.44      5.41 o 
  -1  -1   2    10334.22     8007.01    355.85 o 
   1  -1   2     9950.20    10752.01    167.67 o 
   2  -1   2      152.65      180.37      7.57 o 
   3  -1   2       64.72       99.90      5.24 o 
   4  -1   2       33.77       33.47      3.88 o 
   5  -1   2       14.43       14.90      4.11 o 
  -5   0   2        0.26        5.33      3.35 o 
  -4   0   2       17.01       21.42      3.18 o 
  -3   0   2        1.79        2.92      3.82 o 
  -2   0   2       18.60       19.85      3.16 o 
  -1   0   2        0.12        3.79      4.43 o 
   1   0   2      918.12     1042.85     17.78 o 
   2   0   2      145.36      165.58      5.27 o 
   3   0   2        0.04        0.23      4.05 o 
   4   0   2        7.43       13.26      3.90 o 
   5   0   2       21.14       27.33      3.75 o 
  -5   1   2        2.20        3.30      3.16 o 
  -4   1   2       24.66       41.53      3.56 o 
  -3   1   2      103.39      123.73      3.92 o 
  -2   1   2      252.24      200.41      5.93 o 
  -1   1   2     3385.34     3465.75    186.00 o 
   0   1   2     5484.01     5307.49    153.53 o 
   1   1   2      104.24      127.04      8.12 o 
   2   1   2      293.50      423.43      7.93 o 
   3   1   2       58.88       72.67      4.50 o 
   4   1   2       31.75       39.20      3.97 o 
   5   1   2       53.21       37.12      4.80 o 
  -5   2   2        0.43        0.83      2.90 o 
  -4   2   2       34.81       35.75      3.33 o 
  -3   2   2       47.94       49.50      3.35 o 
  -2   2   2        7.63        3.97      3.01 o 
  -1   2   2      191.60      183.32     13.60 o 
   0   2   2       46.42       35.50      6.18 o 
   1   2   2       71.69       69.33      5.84 o 
   2   2   2        2.81        3.58      4.69 o 
   3   2   2        6.96        8.91      3.67 o 
   4   2   2        1.29        9.79      3.77 o 
  -5   3   2        8.40        6.82      2.73 o 
  -4   3   2       12.36        7.82      3.07 o 
  -3   3   2        0.32        3.50      3.43 o 
  -2   3   2      368.09      428.09      9.32 o 
  -1   3   2      217.48      253.09     27.88 o 
   0   3   2     1726.19     1524.78     91.20 o 
   1   3   2     1345.97     1821.80    113.33 o 
   2   3   2      716.07      832.61     19.02 o 
   3   3   2        0.06       -0.62      3.67 o 
   4   3   2      172.81      162.64      6.33 o 
  -5   4   2        1.02        4.28      2.84 o 
  -4   4   2        3.18        5.65      3.39 o 
  -3   4   2       35.32       34.32      4.07 o 
  -2   4   2       76.69       99.39      5.71 o 
  -1   4   2       72.57       82.25      8.66 o 
   0   4   2        4.49        4.75      5.05 o 
   1   4   2       35.80       27.14      4.69 o 
   2   4   2       30.60       37.14      3.92 o 
   3   4   2        1.82        5.93      4.14 o 
   4   4   2        7.04        3.54      3.22 o 
  -5   5   2       59.42       28.18      5.22 o 
  -4   5   2       46.58       49.25      5.61 o 
  -3   5   2       45.53       47.01      5.12 o 
  -2   5   2      419.03      630.21     44.53 o 
  -1   5   2      601.10      828.67     30.89 o 
   0   5   2      431.54      474.50     19.36 o 
   1   5   2      240.87      259.42      8.76 o 
   2   5   2       40.42       58.31      4.54 o 
   3   5   2        1.45        4.22      3.62 o 
   4   5   2       44.59       33.02      4.52 o 
  -5   6   2        3.71        5.44      4.37 o 
  -4   6   2       27.78       28.33      4.11 o 
  -3   6   2       53.57       59.24      4.95 o 
  -2   6   2        4.03        5.78      3.90 o 
  -1   6   2       54.21       68.41      8.72 o 
   0   6   2        5.51        4.33      4.05 o 
   1   6   2      127.69      133.94      4.92 o 
   2   6   2       18.14        9.81      4.82 o 
   3   6   2       13.80       14.90      4.67 o 
  -5   7   2        0.56        5.20      3.84 o 
  -4   7   2       48.59       45.26      5.31 o 
  -3   7   2        0.15        7.44      4.54 o 
  -2   7   2        1.19        8.21      3.77 o 
  -1   7   2       48.24       41.36      8.63 o 
   0   7   2      506.85      614.72     13.05 o 
   1   7   2      170.84      175.05      7.14 o 
   2   7   2        7.78        1.02      3.86 o 
   3   7   2       27.43       15.71      3.47 o 
  -4   8   2       14.19       13.79      4.35 o 
  -3   8   2        4.65        6.67      4.31 o 
  -2   8   2      229.24      215.96     19.29 o 
  -1   8   2        0.42        0.28      8.10 o 
   0   8   2       17.15       20.04      4.95 o 
   1   8   2        0.67        1.28      3.92 o 
   2   8   2       90.99       89.30      4.41 o 
   3   8   2        0.04        0.79      3.47 o 
  -4   9   2        8.01        9.17      5.12 o 
  -3   9   2        4.16        7.76      3.39 o 
  -2   9   2      104.56      104.82      7.99 o 
  -1   9   2        8.90       -5.73      9.49 o 
   0   9   2       43.04       43.08      4.86 o 
   1   9   2       26.52       14.03      3.01 o 
   2   9   2       21.04       15.24      3.47 o 
  -4  10   2        2.90        4.95      4.07 o 
  -3  10   2       15.84        5.05      2.88 o 
  -2  10   2      100.38       81.61      7.42 o 
  -1  10   2       21.20       21.30      5.82 o 
   0  10   2        1.21        1.79      3.84 o 
   1  10   2        6.53        3.50      3.58 o 
   2  10   2       11.48        8.61      5.41 o 
  -3  11   2        7.44        7.33      2.62 o 
  -2  11   2        7.64        2.30      6.59 o 
  -1  11   2       22.59       19.40      6.16 o 
   0  11   2        2.83        8.36      4.07 o 
   1  11   2        0.92        6.61      3.41 o 
  -2  12   2        3.65        2.66      6.82 o 
  -1  12   2        0.04        1.60      4.05 o 
   0  12   2        0.35        3.09      7.65 o 
   1 -13   3       23.45       14.65      4.39 o 
   2 -13   3        1.66        4.33      4.35 o 
  -1 -12   3        6.90        1.60      4.63 o 
   0 -12   3        0.30       -3.86      3.86 o 
   1 -12   3       16.43       16.50      4.92 o 
   2 -12   3        0.08        1.62      3.71 o 
   3 -12   3        3.62        2.71      2.86 o 
  -2 -11   3        2.90        4.99      3.43 o 
  -1 -11   3       72.91       81.50      5.48 o 
   0 -11   3       75.37       97.98      6.99 o 
   1 -11   3       21.47       26.03      4.86 o 
   2 -11   3        2.79        2.98      4.24 o 
   3 -11   3        1.63       -1.79      4.22 o 
  -2 -10   3        7.29        8.38      3.18 o 
  -1 -10   3        4.84        5.86      3.47 o 
   0 -10   3       27.56       29.06      4.73 o 
   1 -10   3        5.20        8.87      5.82 o 
   2 -10   3        3.27        5.14      3.73 o 
   3 -10   3        0.00       -0.72      4.03 o 
   4 -10   3        8.21       -1.09      6.16 o 
  -3  -9   3        3.06        4.28      3.75 o 
  -2  -9   3        1.33        3.82      3.01 o 
  -1  -9   3       24.52       22.13      4.31 o 
   0  -9   3       61.98       47.28      5.03 o 
   1  -9   3       10.93       10.87      3.86 o 
   2  -9   3      121.77      108.66      5.41 o 
   3  -9   3        0.10        4.37      4.78 o 
   4  -9   3        1.46       -1.79      4.67 o 
  -3  -8   3       78.18       77.85      3.47 o 
  -2  -8   3       15.89       12.09      3.99 o 
  -1  -8   3       24.36       26.22      4.16 o 
   0  -8   3        5.08        7.67      4.24 o 
   1  -8   3       13.78       17.10      5.10 o 
   2  -8   3        3.87       10.02      7.63 o 
   3  -8   3        7.90       11.70      4.73 o 
   4  -8   3        3.60        1.28      4.41 o 
  -3  -7   3        8.63        8.06      2.94 o 
  -2  -7   3      307.44      299.37      5.82 o 
  -1  -7   3       14.05       10.98      4.43 o 
   0  -7   3        6.61       17.80      4.99 o 
   1  -7   3       41.50       69.43      9.59 o 
   2  -7   3      183.24      213.08     10.08 o 
   3  -7   3       11.75        5.69      4.69 o 
   4  -7   3        9.97       12.30      4.16 o 
   5  -7   3        4.66        6.12      3.56 o 
  -4  -6   3        8.24       14.90      3.37 o 
  -3  -6   3       15.07       12.51      3.45 o 
  -2  -6   3       58.67       63.70      3.73 o 
  -1  -6   3        2.45        4.60      3.13 o 
   0  -6   3       55.09       50.14      5.22 o 
   1  -6   3       39.48       31.27      7.70 o 
   2  -6   3       24.21       38.39      9.72 o 
   3  -6   3       18.13       22.15      4.73 o 
   4  -6   3       14.61       12.22      3.07 o 
   5  -6   3        0.43       -1.07      3.60 o 
  -4  -5   3        0.51        1.88      3.16 o 
  -3  -5   3      245.35      248.66      7.82 o 
  -2  -5   3       26.53       29.38      3.79 o 
  -1  -5   3       12.03       22.30      3.94 o 
   0  -5   3       67.11       42.62      4.33 o 
   1  -5   3       66.99       75.08      8.48 o 
   2  -5   3       43.58       39.93      5.59 o 
   3  -5   3       34.22       37.12      3.97 o 
   4  -5   3       13.61        7.67      2.94 o 
   5  -5   3        2.66        2.73      3.26 o 
  -4  -4   3        0.48        0.23      2.66 o 
  -3  -4   3        8.38        8.08      3.05 o 
  -2  -4   3        1.68        3.26      3.67 o 
  -1  -4   3       22.11       24.35      3.41 o 
   0  -4   3       10.32        4.01      4.67 o 
   1  -4   3        9.19        2.62      9.44 o 
   2  -4   3       70.17      126.38     19.46 o 
   3  -4   3        3.03        1.71      3.62 o 
   4  -4   3        0.63        1.64      3.03 o 
   5  -4   3        8.51        7.31      3.47 o 
  -4  -3   3       24.40       17.57      2.35 o 
  -3  -3   3        6.03        4.03      2.90 o 
  -2  -3   3       82.79       91.37      4.05 o 
  -1  -3   3        9.10        4.46      3.39 o 
   0  -3   3       98.18       59.41      5.14 o 
   1  -3   3      930.57     1106.89     24.22 o 
   2  -3   3      239.65      250.73     32.08 o 
   3  -3   3       45.72       30.83      3.92 o 
   4  -3   3        1.38       -1.98      3.16 o 
   5  -3   3        9.00        5.59      3.28 o 
  -5  -2   3        0.30        4.07      2.81 o 
  -4  -2   3        7.31        0.68      2.92 o 
  -3  -2   3        2.57        7.80      2.96 o 
  -2  -2   3      183.78      217.62      5.80 o 
  -1  -2   3      712.43      507.10     20.32 o 
   0  -2   3       21.99       17.55      5.67 o 
   1  -2   3      274.87      225.51     12.51 o 
   2  -2   3       23.76        7.35      4.22 o 
   3  -2   3       35.89       38.93      3.58 o 
   4  -2   3        2.92        5.63      3.88 o 
   5  -2   3        1.23        0.62      3.99 o 
  -5  -1   3        2.20        4.07      2.90 o 
  -4  -1   3        3.83        7.25      2.96 o 
  -3  -1   3       13.00       12.79      3.22 o 
  -2  -1   3      626.55      505.95      9.17 o 
  -1  -1   3     2746.19     2083.08     34.00 o 
   0  -1   3       55.79       25.20      5.65 o 
   1  -1   3     2047.22     1935.37     42.19 o 
   2  -1   3       11.97       11.13      4.37 o 
   3  -1   3        1.48        3.86      4.16 o 
   4  -1   3       75.36       80.20      4.67 o 
   5  -1   3        0.00        6.29      3.79 o 
  -5   0   3        4.56        3.82      3.24 o 
  -4   0   3       35.28       22.58      3.56 o 
  -3   0   3       49.12       54.43      3.82 o 
  -2   0   3      163.61       60.03      3.28 o 
  -1   0   3     1497.03     1132.77     32.81 o 
   0   0   3      259.56      188.01      9.59 o 
   1   0   3      251.57      222.88      7.91 o 
   2   0   3       26.18       30.04      4.54 o 
   3   0   3        0.91        2.37      3.75 o 
   4   0   3       12.22       18.48      4.05 o 
   5   0   3        1.73       -0.13      4.16 o 
  -5   1   3        0.28        4.71      2.88 o 
  -4   1   3        4.05        5.95      2.64 o 
  -3   1   3       56.75       53.72      3.20 o 
  -2   1   3       29.22       29.50      3.03 o 
  -1   1   3     1060.86      913.88     16.52 o 
   0   1   3       41.88       32.28      7.04 o 
   1   1   3      242.15      308.75      9.00 o 
   2   1   3       12.54       13.15      4.56 o 
   3   1   3        1.05        2.45      3.79 o 
   4   1   3        7.24        5.05      3.86 o 
  -5   2   3       16.05       13.30      2.64 o 
  -4   2   3       24.81       21.98      2.81 o 
  -3   2   3       42.03       36.31      4.37 o 
  -2   2   3      317.91      311.87      6.89 o 
  -1   2   3      724.97      263.92      9.96 o 
   0   2   3       73.93       65.28      7.59 o 
   1   2   3      158.76      132.00      7.44 o 
   2   2   3       59.73       55.53      5.03 o 
   3   2   3        8.14        4.43      4.05 o 
   4   2   3       15.19        8.80      3.54 o 
  -5   3   3        0.02        5.22      2.81 o 
  -4   3   3       10.03       12.11      3.28 o 
  -3   3   3        8.40       14.54      3.45 o 
  -2   3   3        8.30        7.87      4.09 o 
  -1   3   3        4.92        4.95      5.33 o 
   0   3   3       30.88       26.48      4.75 o 
   1   3   3      249.97      274.09      7.01 o 
   2   3   3       65.88       93.67      5.91 o 
   3   3   3        1.73        7.04      3.69 o 
   4   3   3        2.80        5.56      3.79 o 
  -5   4   3       53.68       50.38      5.33 o 
  -4   4   3        0.80        2.47      2.79 o 
  -3   4   3       26.30       30.51      3.71 o 
  -2   4   3      605.59      581.08     27.20 o 
  -1   4   3       48.71       36.35      8.21 o 
   0   4   3      221.83      180.50      7.87 o 
   1   4   3        9.58        9.72      4.56 o 
   2   4   3        1.18        0.00      5.22 o 
   3   4   3       22.25        8.66      3.77 o 
   4   4   3        0.40        5.91      3.58 o 
  -5   5   3        6.10        3.24      2.98 o 
  -4   5   3        8.64        9.98      3.58 o 
  -3   5   3        8.96        6.91      4.26 o 
  -2   5   3       67.38       69.63      8.06 o 
  -1   5   3        9.68        7.70      8.48 o 
   0   5   3       53.96       47.92      5.12 o 
   1   5   3      337.28      384.09      8.08 o 
   2   5   3        7.63        8.51      4.80 o 
   3   5   3        4.20        8.34      4.67 o 
   4   5   3        7.10        1.81      3.30 o 
  -5   6   3        0.46        1.94      3.69 o 
  -4   6   3       11.22        9.91      4.58 o 
  -3   6   3        1.53        0.13      4.46 o 
  -2   6   3       18.97       30.70      4.92 o 
  -1   6   3      101.28      145.86      9.98 o 
   0   6   3      140.48      176.94      6.84 o 
   1   6   3       34.40       33.77      4.18 o 
   2   6   3        6.10       13.11      4.20 o 
   3   6   3       45.74       49.12      5.20 o 
  -4   7   3        3.63        5.84      4.82 o 
  -3   7   3        0.96       -2.54      4.43 o 
  -2   7   3       20.18       18.31      5.44 o 
  -1   7   3        7.84        3.54      8.25 o 
   0   7   3        0.00        1.68      4.01 o 
   1   7   3      288.49      259.32      8.27 o 
   2   7   3       25.20       34.11      4.01 o 
   3   7   3        1.39        4.80      3.43 o 
  -4   8   3       20.95       14.52      4.16 o 
  -3   8   3       10.27        8.70      3.28 o 
  -2   8   3       16.88       24.81      5.67 o 
  -1   8   3       66.31       67.71      9.08 o 
   0   8   3      138.16      182.40     10.21 o 
   1   8   3        2.91        3.26      4.16 o 
   2   8   3       62.57       50.16      4.07 o 
  -4   9   3        0.18        1.53      2.77 o 
  -3   9   3        0.00        4.43      3.09 o 
  -2   9   3       22.89       15.39      4.18 o 
  -1   9   3        3.06        7.31      5.73 o 
   0   9   3        6.95        2.13      3.90 o 
   1   9   3       61.58       50.14      3.18 o 
   2   9   3        7.75        6.05      2.96 o 
  -3  10   3       15.82       11.62      2.66 o 
  -2  10   3        0.42        1.77      3.94 o 
  -1  10   3       23.23       14.99      5.95 o 
   0  10   3       14.27       12.39      3.92 o 
   1  10   3       37.79       36.48      3.82 o 
  -3  11   3        1.65        1.04      2.52 o 
  -2  11   3        6.05        2.05      4.99 o 
  -1  11   3        2.95        8.46      8.61 o 
   0  11   3        0.84        9.19      3.56 o 
  -1  12   3        8.47        9.91      4.58 o 
   0 -13   4        0.11        6.54      9.83 o 
   1 -13   4        4.41        5.86      5.84 o 
   2 -13   4        9.61       -0.72      4.22 o 
  -1 -12   4        1.56       -3.60      3.60 o 
   0 -12   4        6.34        8.95      4.58 o 
   1 -12   4       34.73       37.33      4.63 o 
   2 -12   4        2.19        9.29      3.92 o 
   3 -12   4        0.73        0.47      3.43 o 
  -2 -11   4        0.12        2.05      3.13 o 
  -1 -11   4        0.18        2.49      4.67 o 
   0 -11   4        0.30       -2.17      5.73 o 
   1 -11   4       42.27       41.08      4.97 o 
   2 -11   4        0.24        4.35      3.16 o 
   3 -11   4        2.15        3.13      3.22 o 
  -2 -10   4       25.59       14.37      3.60 o 
  -1 -10   4        0.40        5.63      3.60 o 
   0 -10   4       23.62       33.24      5.97 o 
   1 -10   4       17.17        8.83      4.31 o 
   2 -10   4        9.41        9.12      3.92 o 
   3 -10   4       14.77        9.57      4.18 o 
   4 -10   4        4.80        3.01      6.05 o 
  -3  -9   4        2.58        1.19      3.16 o 
  -2  -9   4        1.97        5.84      3.11 o 
  -1  -9   4       41.80       33.30      3.65 o 
   0  -9   4        7.30        5.27      4.54 o 
   1  -9   4       13.83       21.74      5.18 o 
   2  -9   4      170.66      222.99      7.85 o 
   3  -9   4        0.08       -3.71      6.29 o 
   4  -9   4        0.97        3.26      5.95 o 
  -3  -8   4        6.61        9.08      3.01 o 
  -2  -8   4        9.50        2.26      3.07 o 
  -1  -8   4       56.56       79.30      5.63 o 
   0  -8   4      150.36      160.38      6.93 o 
   1  -8   4      122.57      175.22      9.32 o 
   2  -8   4      239.37      275.28     13.03 o 
   3  -8   4       23.89       53.08      9.21 o 
   4  -8   4        9.15        7.61      5.50 o 
  -3  -7   4       10.52       10.32      2.73 o 
  -2  -7   4      271.42      344.78      8.74 o 
  -1  -7   4        5.80        9.15      3.05 o 
   0  -7   4        0.12        3.28      4.35 o 
   1  -7   4      107.88      172.55      8.61 o 
   2  -7   4       96.99      154.90     11.28 o 
   3  -7   4       46.64       50.89      5.71 o 
   4  -7   4        1.77        4.26      3.18 o 
  -4  -6   4       29.42       24.56      2.81 o 
  -3  -6   4        8.50       10.62      3.37 o 
  -2  -6   4      135.52      139.51      5.78 o 
  -1  -6   4      171.96      176.90      5.50 o 
   0  -6   4      512.72      740.66     23.09 o 
   1  -6   4      196.38      258.89      9.96 o 
   2  -6   4       57.96       61.27      7.35 o 
   3  -6   4      274.65      403.81     11.83 o 
   4  -6   4        4.55        2.26      2.58 o 
   5  -6   4        5.80        5.07      3.52 o 
  -4  -5   4        8.44        6.31      2.71 o 
  -3  -5   4       14.20       18.76      3.65 o 
  -2  -5   4      115.69      129.89      4.78 o 
  -1  -5   4      214.76      219.77      7.14 o 
   0  -5   4        0.44       -1.02      4.92 o 
   1  -5   4       13.16       23.86     10.74 o 
   2  -5   4       14.72       31.15      5.44 o 
   3  -5   4       33.26       30.49      3.33 o 
   4  -5   4        2.52        1.94      2.86 o 
   5  -5   4        0.13        4.01      3.30 o 
  -4  -4   4       22.73       17.03      2.60 o 
  -3  -4   4        9.31       10.19      2.73 o 
  -2  -4   4       41.91       59.37      3.50 o 
  -1  -4   4       61.67       74.91      4.54 o 
   0  -4   4        0.67        1.19      4.41 o 
   1  -4   4      121.60      191.67     12.09 o 
   2  -4   4      966.59     1160.55     24.99 o 
   3  -4   4        3.74        3.33      3.67 o 
   4  -4   4        7.99        6.08      2.84 o 
   5  -4   4       12.23       10.17      4.39 o 
  -4  -3   4        9.68       11.32      3.33 o 
  -3  -3   4        9.24       13.77      3.45 o 
  -2  -3   4        1.49        5.78      3.75 o 
  -1  -3   4       49.81       40.16      3.39 o 
   0  -3   4       33.83       28.14      4.56 o 
   1  -3   4      144.69      158.54      7.76 o 
   2  -3   4     1155.51     1219.13     19.55 o 
   3  -3   4        0.00        0.75      3.86 o 
   4  -3   4        4.47        7.21      3.56 o 
   5  -3   4        0.83        2.98      3.11 o 
  -5  -2   4        6.97       10.57      2.94 o 
  -4  -2   4       31.47       27.39      2.92 o 
  -3  -2   4       62.66       66.04      3.71 o 
  -2  -2   4      223.05      311.87      8.08 o 
  -1  -2   4     1945.00     2097.98     75.06 o 
   0  -2   4     2719.88     2100.52     73.48 o 
   1  -2   4     2096.73     2050.42     40.53 o 
   2  -2   4      273.46      289.97      7.93 o 
   3  -2   4       52.43       74.55      4.63 o 
   4  -2   4       25.10       31.70      3.75 o 
   5  -2   4        5.81       10.02      4.14 o 
  -5  -1   4        2.57        2.28      3.24 o 
  -4  -1   4        0.17        2.20      3.01 o 
  -3  -1   4        3.06        2.73      3.26 o 
  -2  -1   4       90.76       91.26      3.50 o 
  -1  -1   4        0.50        2.22      3.71 o 
   0  -1   4        0.02        1.51      5.39 o 
   1  -1   4      302.47      298.22      9.87 o 
   2  -1   4      103.12      117.87      5.56 o 
   3  -1   4        9.64       12.11      3.45 o 
   4  -1   4       84.33       81.82      5.18 o 
   5  -1   4        6.21        6.69      4.54 o 
  -5   0   4        8.69        8.40      2.77 o 
  -4   0   4       18.02       18.72      2.81 o 
  -3   0   4       27.56       25.75      3.09 o 
  -2   0   4       10.58        9.57      2.54 o 
  -1   0   4     1583.73     1386.01     22.98 o 
   0   0   4      656.20      625.23     18.21 o 
   1   0   4       34.02       28.35      6.22 o 
   2   0   4       53.38       64.81      4.54 o 
   3   0   4      108.66      159.21      6.52 o 
   4   0   4       13.64       15.86      4.28 o 
  -5   1   4        7.70        5.52      2.84 o 
  -4   1   4       13.48       11.38      2.58 o 
  -3   1   4        1.81        2.30      2.77 o 
  -2   1   4       69.53       51.93      2.71 o 
  -1   1   4       53.68       51.95      4.92 o 
   0   1   4       18.35       17.69      7.27 o 
   1   1   4       40.51       39.06      5.95 o 
   2   1   4        1.17        1.64      4.41 o 
   3   1   4       79.97       83.18      4.07 o 
   4   1   4       24.67       35.62      3.75 o 
  -5   2   4       14.31       13.11      3.03 o 
  -4   2   4       16.95       19.74      3.11 o 
  -3   2   4       16.90       19.36      3.26 o 
  -2   2   4       21.20       13.67      3.30 o 
  -1   2   4     1121.70      990.58     37.65 o 
   0   2   4      556.90      490.05     23.32 o 
   1   2   4     1860.21     2457.35     50.48 o 
   2   2   4      297.47      412.92      8.59 o 
   3   2   4       64.76       77.32      5.05 o 
   4   2   4       71.16       80.78      4.48 o 
  -5   3   4       15.39       16.48      2.98 o 
  -4   3   4        1.52        4.58      2.79 o 
  -3   3   4       13.37       17.57      3.18 o 
  -2   3   4       22.55       19.85      4.09 o 
  -1   3   4        0.00        0.04      6.29 o 
   0   3   4       25.65       27.35      4.58 o 
   1   3   4        3.86        5.99      5.05 o 
   2   3   4       60.44       85.98      5.95 o 
   3   3   4        0.09       -0.77      4.03 o 
   4   3   4        3.75       10.15      3.71 o 
  -5   4   4       73.80       93.86      5.95 o 
  -4   4   4       38.16       54.02      4.60 o 
  -3   4   4       36.28       32.94      4.82 o 
  -2   4   4      507.97      572.93     12.62 o 
  -1   4   4      483.52      586.30     20.02 o 
   0   4   4      537.69      493.88     12.09 o 
   1   4   4      195.20      306.39     17.10 o 
   2   4   4       50.61       56.24      4.84 o 
   3   4   4        1.69        1.39      3.54 o 
   4   4   4       37.62       44.30      4.01 o 
  -5   5   4       12.47        9.47      3.09 o 
  -4   5   4       12.57        7.27      4.33 o 
  -3   5   4        9.09        2.30      4.33 o 
  -2   5   4       40.03       54.70      5.37 o 
  -1   5   4       83.73       82.52      6.50 o 
   0   5   4       12.20        7.57      4.92 o 
   1   5   4       13.97        9.34      3.92 o 
   2   5   4        1.95        5.14      4.56 o 
   3   5   4        0.38       -3.28      3.92 o 
  -5   6   4       41.60       24.35      9.53 o 
  -4   6   4        0.81        4.65      3.69 o 
  -3   6   4        4.31        6.72      5.14 o 
  -2   6   4       16.96       20.30      3.73 o 
  -1   6   4       31.38       11.49      5.99 o 
   0   6   4      166.20       85.19      5.31 o 
   1   6   4      262.63      150.87      8.83 o 
   2   6   4       72.68       59.73      4.50 o 
   3   6   4        9.53        6.57      3.86 o 
  -4   7   4        1.35        4.86      4.63 o 
  -3   7   4        7.96        4.95      3.97 o 
  -2   7   4        8.08        1.53      4.90 o 
  -1   7   4      153.86      176.67      9.02 o 
   0   7   4       14.29        9.68      4.84 o 
   1   7   4       88.55      101.65      4.99 o 
   2   7   4       22.19       17.99      3.90 o 
   3   7   4        0.01        3.60      4.37 o 
  -4   8   4        0.43        3.97      4.71 o 
  -3   8   4        2.77        3.47      3.54 o 
  -2   8   4        5.79       10.32      5.67 o 
  -1   8   4      187.92      182.27      9.44 o 
   0   8   4       24.43        6.76      4.41 o 
   1   8   4      134.11      128.59      6.18 o 
   2   8   4       12.71       11.02      3.84 o 
  -4   9   4        1.10       -0.75      3.56 o 
  -3   9   4        5.45        6.33      2.62 o 
  -2   9   4      182.35      162.83      7.82 o 
  -1   9   4        9.61       18.85      5.99 o 
   0   9   4        0.68       -0.85      4.43 o 
   1   9   4        1.14        4.54      3.24 o 
   2   9   4        1.12        2.92      4.31 o 
  -3  10   4        1.11        6.25      3.05 o 
  -2  10   4       23.41       22.43      4.28 o 
  -1  10   4        7.15        8.51      5.86 o 
   0  10   4        9.29       11.77      4.63 o 
   1  10   4        0.37        2.81      3.30 o 
  -2  11   4        6.60        6.63      4.14 o 
  -1  11   4        2.21        0.19      8.48 o 
   0  11   4        7.81        4.11      3.62 o 
   1 -13   5        3.33        6.72      4.78 o 
  -1 -12   5       28.44       28.69      3.71 o 
   0 -12   5       50.65       68.07      6.52 o 
   1 -12   5        2.42        2.79      4.71 o 
   2 -12   5        3.67        2.64      2.86 o 
   3 -12   5        0.13        6.93      3.13 o 
  -2 -11   5        6.64        8.14      3.41 o 
  -1 -11   5       19.18       25.67      4.33 o 
   0 -11   5        2.80        3.71      4.75 o 
   1 -11   5       31.59       37.75      4.84 o 
   2 -11   5        0.19       -0.47      2.86 o 
   3 -11   5        0.62        2.86      4.41 o 
  -2 -10   5        1.15       -1.00      4.01 o 
  -1 -10   5       14.52       18.72      4.24 o 
   0 -10   5       11.53       18.08      5.73 o 
   1 -10   5       52.93       66.30      5.95 o 
   2 -10   5        3.59       12.32      4.33 o 
   3 -10   5        8.80        7.18      5.07 o 
   4 -10   5        1.20        0.47      5.03 o 
  -3  -9   5        0.49        1.75      2.86 o 
  -2  -9   5        0.53        0.68      3.09 o 
  -1  -9   5       15.66       20.36      4.01 o 
   0  -9   5        0.77        6.14      4.69 o 
   1  -9   5        5.47        6.14      4.41 o 
   2  -9   5       32.13       31.68      5.05 o 
   3  -9   5        0.90       -1.62      6.48 o 
   4  -9   5        1.17       -3.77      5.03 o 
  -3  -8   5       13.64       12.43      2.75 o 
  -2  -8   5       30.73       31.55      3.24 o 
  -1  -8   5       46.39       39.40      4.35 o 
   0  -8   5       54.60       60.39      5.73 o 
   1  -8   5      130.68      115.01      5.37 o 
   2  -8   5       45.61       61.01      9.87 o 
   3  -8   5        6.39       -5.61      6.59 o 
   4  -8   5        1.47        2.03      5.20 o 
  -3  -7   5        2.15        6.08      3.01 o 
  -2  -7   5        0.30        2.07      3.62 o 
  -1  -7   5      150.33      192.57      7.89 o 
   0  -7   5       33.75       40.31      4.58 o 
   1  -7   5        0.39       -1.92      4.41 o 
   2  -7   5      117.11      148.50      9.57 o 
   3  -7   5        1.96        0.77      6.35 o 
   4  -7   5        1.65        4.26      3.50 o 
  -4  -6   5        0.00        3.99      3.24 o 
  -3  -6   5        0.02        0.75      3.05 o 
  -2  -6   5      157.70      170.25      4.88 o 
  -1  -6   5        4.82        2.47      3.03 o 
   0  -6   5        4.36        4.46      4.28 o 
   1  -6   5       35.04       45.58      7.21 o 
   2  -6   5        5.67        9.21      9.42 o 
   3  -6   5        7.47        3.18      3.41 o 
   4  -6   5        9.41        6.37      2.98 o 
  -4  -5   5        2.00       -1.02      3.24 o 
  -3  -5   5       21.17       14.28      2.75 o 
  -2  -5   5       34.35       29.33      3.18 o 
  -1  -5   5       11.17       13.88      3.11 o 
   0  -5   5       29.27       21.66      4.58 o 
   1  -5   5      323.76      418.10     21.70 o 
   2  -5   5       71.16       80.07      5.46 o 
   3  -5   5       12.02        7.21      3.52 o 
   4  -5   5        1.09        1.11      3.47 o 
  -4  -4   5       13.16       11.21      2.71 o 
  -3  -4   5        0.52       -0.62      2.75 o 
  -2  -4   5       12.63       15.99      3.77 o 
  -1  -4   5      541.83      638.53     18.10 o 
   0  -4   5      148.00      156.50      6.84 o 
   1  -4   5       38.22       54.00      5.24 o 
   2  -4   5      553.04      526.39     14.43 o 
   3  -4   5       12.63        0.96      3.24 o 
   4  -4   5        6.96        8.27      3.45 o 
   5  -4   5        4.33        0.55      4.39 o 
  -4  -3   5        9.22        9.47      2.84 o 
  -3  -3   5       20.16       20.96      3.18 o 
  -2  -3   5       13.87        1.66      4.99 o 
  -1  -3   5        3.43       -1.28      3.37 o 
   0  -3   5        0.19       -0.17      4.48 o 
   1  -3   5      683.74      646.52     14.58 o 
   2  -3   5       42.56       26.69      5.33 o 
   3  -3   5        3.42       -0.19      3.13 o 
   4  -3   5        9.37        8.25      3.82 o 
   5  -3   5        0.67       -1.68      4.07 o 
  -5  -2   5        3.80        4.92      2.56 o 
  -4  -2   5        0.54        4.16      2.90 o 
  -3  -2   5       86.89       93.48      3.47 o 
  -2  -2   5     1182.72     1264.01     21.49 o 
  -1  -2   5      646.91      588.69     21.53 o 
   0  -2   5        3.46        4.60      6.27 o 
   1  -2   5      260.04      257.29      8.23 o 
   2  -2   5      566.93      618.64     14.16 o 
   3  -2   5        8.51        6.27      3.52 o 
   4  -2   5       48.83       53.27      5.54 o 
  -5  -1   5        7.87        7.35      3.43 o 
  -4  -1   5        1.10        1.49      3.28 o 
  -3  -1   5       47.96       32.72      3.43 o 
  -2  -1   5      300.83      278.65      9.19 o 
   0  -1   5      244.92      173.60      8.29 o 
   1  -1   5        0.49       -0.21      5.35 o 
   2  -1   5        0.03       -3.50      4.80 o 
   3  -1   5        4.72        7.35      3.71 o 
   4  -1   5        0.84        7.95      4.58 o 
  -5   0   5        5.28        3.94      2.75 o 
  -4   0   5        3.67        4.75      2.79 o 
  -3   0   5       22.94       25.54      3.05 o 
  -2   0   5      802.86      723.55     16.59 o 
  -1   0   5      163.92      150.64      5.20 o 
   0   0   5       39.57       28.14      6.05 o 
   1   0   5       54.77       63.98      6.91 o 
   2   0   5       45.42       55.07      5.67 o 
   3   0   5        8.21       11.68      3.67 o 
   4   0   5       61.93       59.24      4.14 o 
  -5   1   5        2.04        3.20      2.64 o 
  -4   1   5       30.06       29.78      3.18 o 
  -3   1   5       87.68       82.35      5.69 o 
  -2   1   5       67.98       64.30      4.24 o 
  -1   1   5       64.32       66.81      4.80 o 
   0   1   5      355.49      307.86     47.16 o 
   1   1   5      201.75      275.33     11.96 o 
   2   1   5       13.31        5.50      5.54 o 
   3   1   5       25.98       23.96      4.43 o 
   4   1   5        0.89        2.24      3.92 o 
  -5   2   5        1.48       10.02      3.35 o 
  -4   2   5       20.46       23.00      3.01 o 
  -3   2   5        4.37        9.89      3.26 o 
  -2   2   5       21.58       20.30      3.58 o 
  -1   2   5        4.57        8.12      5.63 o 
   0   2   5       36.48       39.67      6.59 o 
   1   2   5        9.30        8.21      5.97 o 
   2   2   5       20.50       18.31      4.39 o 
   3   2   5        0.00        2.73      3.69 o 
   4   2   5        0.04        3.22      3.37 o 
  -5   3   5        7.70        4.07      3.01 o 
  -4   3   5       31.80       37.73      3.43 o 
  -3   3   5       32.97       51.25      4.01 o 
  -2   3   5       96.78       94.38      4.65 o 
  -1   3   5      192.70      143.26      8.12 o 
   0   3   5      147.32      105.59      6.18 o 
   1   3   5       48.88       60.39      4.78 o 
   2   3   5        0.79        0.30      5.20 o 
   3   3   5       30.06       24.75      4.75 o 
   4   3   5       17.61        1.36      3.82 o 
  -5   4   5        0.94        1.22      2.75 o 
  -4   4   5        0.07        4.82      3.24 o 
  -3   4   5       26.44       26.03      3.82 o 
  -2   4   5      120.89      157.10      9.25 o 
  -1   4   5       10.52        9.04      5.73 o 
   0   4   5       67.77       66.41      4.52 o 
   1   4   5        4.24        5.33      4.24 o 
   2   4   5       19.68       27.84      5.46 o 
   3   4   5        0.03       -2.13      4.54 o 
   4   4   5        0.08        0.55      2.94 o 
  -5   5   5        0.39        4.67      4.31 o 
  -4   5   5        9.29       10.55      3.41 o 
  -3   5   5        1.28       -2.69      4.26 o 
  -2   5   5       19.16       29.97      4.75 o 
  -1   5   5      116.86       84.70      5.46 o 
   0   5   5      154.13      142.79      5.33 o 
   1   5   5       30.18       31.00      4.37 o 
   2   5   5        5.01        5.69      3.90 o 
   3   5   5       53.65       59.80      4.35 o 
  -5   6   5        0.93        7.48      4.97 o 
  -4   6   5        0.96        0.30      4.56 o 
  -3   6   5        2.69        7.76      4.46 o 
  -2   6   5        0.50        8.21      6.20 o 
  -1   6   5        4.31        1.47      5.18 o 
   0   6   5      125.13      137.08      6.01 o 
   1   6   5        3.62        2.26      4.05 o 
   2   6   5       15.60       21.89      4.63 o 
   3   6   5        0.85        3.37      3.47 o 
  -4   7   5       22.69       30.14      4.50 o 
  -3   7   5        4.04        4.86      3.45 o 
  -2   7   5       12.07       19.72      4.99 o 
  -1   7   5      607.60      505.61     18.10 o 
   0   7   5       15.71       21.85      3.90 o 
   1   7   5        2.60        5.27      3.41 o 
   2   7   5       60.27       66.15      4.84 o 
  -4   8   5        0.03       -0.75      4.16 o 
  -3   8   5        5.82        5.41      3.30 o 
  -2   8   5        0.02        2.52      4.56 o 
  -1   8   5       18.69       15.86      8.27 o 
   0   8   5       94.96       87.23      4.35 o 
   1   8   5       41.13       52.74      3.92 o 
   2   8   5        0.76       -1.04      3.60 o 
  -4   9   5       12.12       18.48      3.18 o 
  -3   9   5       16.48       18.99      3.54 o 
  -2   9   5        7.47        3.73      4.24 o 
  -1   9   5       76.95       71.97      9.25 o 
   0   9   5       34.19       38.42      4.14 o 
   1   9   5       11.56       17.99      3.39 o 
  -3  10   5        2.64        5.03      3.11 o 
  -2  10   5        2.50        1.34      5.20 o 
  -1  10   5        7.00       -4.18      5.93 o 
   0  10   5        3.99       -0.36      3.37 o 
   1  10   5        1.08        2.94      3.41 o 
  -2  11   5       22.10       38.65      4.60 o 
  -1  11   5        4.74        7.01      8.98 o 
   1 -13   6        0.07        2.26      4.86 o 
  -1 -12   6        4.83       13.39      5.56 o 
   0 -12   6        5.00        9.49      4.82 o 
   1 -12   6        0.09        5.24      4.50 o 
   2 -12   6       12.82       16.86      3.37 o 
   3 -12   6        2.60       -1.02      3.88 o 
  -2 -11   6        1.87        1.94      3.65 o 
  -1 -11   6       10.53        5.56      3.94 o 
   0 -11   6       16.31        2.07      5.05 o 
   1 -11   6        9.31        0.21      4.05 o 
   2 -11   6        0.03        1.41      2.96 o 
   3 -11   6        0.02       -0.72      4.14 o 
  -2 -10   6        1.24        1.30      3.62 o 
  -1 -10   6       40.36       41.00      4.71 o 
   0 -10   6        0.18        0.36      4.14 o 
   1 -10   6       55.42       57.20      4.31 o 
   2 -10   6        0.08        4.14      3.94 o 
   3 -10   6        5.90        0.81      5.31 o 
   4 -10   6        0.67       -1.60      6.57 o 
  -3  -9   6        0.17       -1.77      2.86 o 
  -2  -9   6        3.89        5.91      3.45 o 
  -1  -9   6       31.05       26.86      4.35 o 
   0  -9   6       11.63        6.65      3.92 o 
   1  -9   6      187.62      182.36      9.49 o 
   2  -9   6        2.47        4.60      4.58 o 
   3  -9   6        1.82        2.11      5.20 o 
   4  -9   6        3.02        2.32      4.58 o 
  -3  -8   6        0.28        1.73      2.81 o 
  -2  -8   6       23.30       24.43      3.28 o 
  -1  -8   6      196.17      266.99      6.65 o 
   0  -8   6        3.54        5.10      4.92 o 
   1  -8   6       63.24       56.41      5.44 o 
   2  -8   6       66.90      117.46      8.74 o 
   3  -8   6        0.01        4.88      5.16 o 
   4  -8   6        0.33        1.58      5.63 o 
  -3  -7   6        9.83       10.13      3.37 o 
  -2  -7   6       26.76       34.00      3.88 o 
  -1  -7   6       67.72       95.78      4.24 o 
   0  -7   6       94.56       82.69      5.16 o 
   1  -7   6       21.86       35.18      5.14 o 
   2  -7   6       17.08       13.60      7.25 o 
   3  -7   6       18.71       23.77      5.78 o 
   4  -7   6       25.51       16.80      3.86 o 
  -4  -6   6        3.56        2.20      2.86 o 
  -3  -6   6        0.06        1.43      2.75 o 
  -2  -6   6      171.95      206.28      6.48 o 
  -1  -6   6       10.33       11.49      3.30 o 
   0  -6   6        2.37        2.58      4.88 o 
   1  -6   6       22.99       24.47      7.08 o 
   2  -6   6       15.86       30.83      9.15 o 
   3  -6   6       20.71       19.04      4.05 o 
   4  -6   6        2.64        3.97      3.20 o 
  -4  -5   6        0.66       -2.39      3.11 o 
  -3  -5   6       15.07       24.94      3.05 o 
  -2  -5   6       34.05       47.31      3.45 o 
  -1  -5   6       20.25       17.63      3.47 o 
   0  -5   6       59.56       80.50      5.39 o 
   1  -5   6       37.86       32.36      5.69 o 
   2  -5   6       35.50       33.49      3.86 o 
   3  -5   6      182.40      199.54     13.62 o 
   4  -5   6       10.40        5.65      4.07 o 
  -4  -4   6        5.17        4.90      2.77 o 
  -3  -4   6        0.02        1.81      3.11 o 
  -2  -4   6        0.56        7.18      3.22 o 
  -1  -4   6       91.76       87.30      3.65 o 
   0  -4   6        3.58        4.41      4.16 o 
   1  -4   6      576.16      506.38     21.79 o 
   2  -4   6       12.49        9.91      3.69 o 
   3  -4   6      143.99      127.72      5.63 o 
   4  -4   6       12.71       10.60      4.24 o 
  -4  -3   6       20.75       21.62      2.69 o 
  -3  -3   6        1.74        5.18      3.65 o 
  -2  -3   6      529.60      541.53      9.70 o 
  -1  -3   6      287.42      412.85      9.10 o 
   0  -3   6       59.23       55.30      5.41 o 
   1  -3   6      355.56      278.91     14.20 o 
   2  -3   6      494.37      584.23     23.79 o 
   3  -3   6        2.16        5.99      3.99 o 
   4  -3   6       18.39       15.29      3.56 o 
  -5  -2   6        0.62        5.01      3.43 o 
  -4  -2   6        0.57        1.73      2.81 o 
  -3  -2   6       21.69       15.24      3.20 o 
  -2  -2   6        0.16       -1.00      3.09 o 
  -1  -2   6      365.92      358.64     10.94 o 
   0  -2   6        8.48        4.92      4.90 o 
   1  -2   6      194.48      192.23      7.63 o 
   2  -2   6      339.42      338.37     14.92 o 
   3  -2   6       65.30       68.67      5.50 o 
   4  -2   6        0.28        5.52      4.60 o 
  -5  -1   6       12.83        9.87      2.81 o 
  -4  -1   6       10.02       10.96      2.86 o 
  -3  -1   6        3.05        5.93      2.75 o 
  -2  -1   6     1051.95      689.73     10.25 o 
  -1  -1   6      135.17       98.32      4.86 o 
   0  -1   6        0.55        1.19      4.80 o 
   1  -1   6       56.25       72.97      7.59 o 
   2  -1   6       39.09       61.33      6.61 o 
   3  -1   6        8.37       14.84      5.07 o 
   4  -1   6       18.52       23.73      4.03 o 
  -5   0   6        0.27        4.20      2.43 o 
  -4   0   6        2.18        2.84      3.20 o 
  -3   0   6        6.04        6.29      2.71 o 
  -2   0   6        1.95        2.17      2.71 o 
  -1   0   6        8.91        9.02      3.24 o 
   0   0   6        0.27        0.87      5.18 o 
   1   0   6       17.04       13.92      6.03 o 
   2   0   6       30.09       29.38      5.03 o 
   3   0   6       22.91       26.41      4.48 o 
   4   0   6       24.89       17.76      3.86 o 
  -5   1   6        3.34        2.05      2.77 o 
  -4   1   6       62.67       57.92      3.58 o 
  -3   1   6        9.20        5.86      2.73 o 
  -2   1   6      104.12       62.38      3.41 o 
  -1   1   6      201.63      176.20      7.21 o 
   0   1   6     1759.33     1495.44     39.23 o 
   1   1   6      409.61      431.36     21.19 o 
   2   1   6       73.15      125.99      6.86 o 
   3   1   6      296.86      408.40     11.98 o 
   4   1   6        5.53        1.49      3.50 o 
  -5   2   6        6.53       10.81      3.05 o 
  -4   2   6        1.00        5.01      2.88 o 
  -3   2   6       12.70       16.67      2.96 o 
  -2   2   6        0.30        1.94      3.86 o 
  -1   2   6        2.01        3.45      3.97 o 
   0   2   6       15.35       10.10      5.41 o 
   1   2   6       17.60       17.69      5.82 o 
   2   2   6        0.07        6.20      5.03 o 
   3   2   6        2.32       -0.41      3.54 o 
   4   2   6        0.00        2.64      3.56 o 
  -5   3   6        2.69        2.22      2.69 o 
  -4   3   6       69.28       55.51      3.60 o 
  -3   3   6        0.32        8.36      3.52 o 
  -2   3   6      122.22      126.44      8.29 o 
  -1   3   6      747.51      657.91     22.81 o 
   0   3   6      335.83      363.86     13.22 o 
   1   3   6       76.90       97.60      6.14 o 
   2   3   6       81.31      107.42      8.74 o 
   3   3   6       37.53       32.36      4.46 o 
   4   3   6       10.00        0.28      3.67 o 
  -5   4   6        4.35        8.55      3.43 o 
  -4   4   6        3.86        6.20      3.07 o 
  -3   4   6        4.87        5.93      4.03 o 
  -2   4   6        6.74       11.30      5.07 o 
  -1   4   6       22.68       22.66      5.39 o 
   0   4   6        7.98        7.53      5.54 o 
   1   4   6       20.07       30.57      4.48 o 
   2   4   6        0.04        0.87      3.90 o 
   3   4   6       13.41       15.69      3.97 o 
  -5   5   6        7.13        7.93      3.41 o 
  -4   5   6        5.31        5.99      4.35 o 
  -3   5   6        9.55        5.78      5.12 o 
  -2   5   6       13.27       12.51      4.26 o 
  -1   5   6       43.03       26.12      5.84 o 
   0   5   6      636.04      720.33     15.50 o 
   1   5   6      145.14      120.56      6.78 o 
   2   5   6        9.43       13.28      4.78 o 
   3   5   6       26.92       18.01      3.97 o 
  -4   6   6        5.68        9.15      4.65 o 
  -3   6   6        0.72        6.86      3.58 o 
  -2   6   6       49.99       60.37      6.99 o 
  -1   6   6       12.60        7.91      4.16 o 
   0   6   6       80.31       89.56      5.33 o 
   1   6   6       15.83       16.22      3.92 o 
   2   6   6        2.59        3.52      3.20 o 
   3   6   6        0.06        3.16      4.39 o 
  -4   7   6        2.92        5.71      4.26 o 
  -3   7   6       13.95       10.57      3.33 o 
  -2   7   6       24.63       27.03      6.31 o 
  -1   7   6       91.39       95.42      8.08 o 
   0   7   6      630.16      539.61     10.62 o 
   1   7   6       42.48       34.79      3.94 o 
   2   7   6       15.58       12.49      3.47 o 
  -4   8   6        3.44        8.95      4.05 o 
  -3   8   6       29.42       33.30      3.52 o 
  -2   8   6        0.66        0.79      4.65 o 
  -1   8   6       30.65       23.22      6.01 o 
   0   8   6        3.98        7.46      3.97 o 
   1   8   6        9.72       11.96      4.33 o 
   2   8   6       15.97       15.56      4.22 o 
  -3   9   6        9.73        7.67      4.16 o 
  -2   9   6        4.87       11.55      5.24 o 
  -1   9   6       64.95       87.85      9.12 o 
   0   9   6        0.09        1.36      3.67 o 
   1   9   6        1.81        3.18      3.65 o 
  -3  10   6        0.43        3.16      3.82 o 
  -2  10   6        6.63        9.19      4.73 o 
  -1  10   6        4.35       -5.61      5.61 o 
   0  10   6        2.96        7.44      4.07 o 
   1 -13   7        8.77       26.99      6.16 o 
  -1 -12   7       12.21        7.57      4.41 o 
   0 -12   7        0.07       -2.05      5.76 o 
   1 -12   7        0.87        4.09      3.69 o 
   2 -12   7        6.66        4.22      3.28 o 
  -2 -11   7        5.16       11.83      4.71 o 
  -1 -11   7        4.69        3.07      4.37 o 
   0 -11   7       28.63       32.62      6.40 o 
   1 -11   7       14.80        6.65      3.28 o 
   2 -11   7       16.87       26.52      4.84 o 
   3 -11   7        2.21        5.82      4.41 o 
  -2 -10   7        6.65        9.91      3.45 o 
  -1 -10   7       19.88       13.88      4.52 o 
   0 -10   7       26.70       43.85      5.33 o 
   1 -10   7        0.80        0.77      3.47 o 
   2 -10   7        0.62        2.13      4.28 o 
   3 -10   7        7.20       18.25      5.52 o 
  -3  -9   7        1.46       -1.51      3.09 o 
  -2  -9   7       13.42       12.17      3.05 o 
  -1  -9   7      112.50      140.40      6.57 o 
   0  -9   7       55.08       51.21      4.78 o 
   1  -9   7      196.91      186.30      8.29 o 
   2  -9   7       19.01       29.06      6.08 o 
   3  -9   7        7.79       11.06      5.61 o 
   4  -9   7        1.37        6.61      4.67 o 
  -3  -8   7        6.28        5.24      3.20 o 
  -2  -8   7        2.81        5.71      3.13 o 
  -1  -8   7      149.21      168.73      6.76 o 
   0  -8   7        0.27        1.04      5.12 o 
   1  -8   7        0.07        3.77      4.67 o 
   2  -8   7        0.05        8.87      7.82 o 
   3  -8   7        0.00        0.34      5.93 o 
   4  -8   7        2.90       -0.32      5.71 o 
  -3  -7   7        5.30        6.54      3.28 o 
  -2  -7   7       11.20       16.50      3.26 o 
  -1  -7   7      119.84      113.84      4.95 o 
   0  -7   7        8.79        7.57      5.22 o 
   1  -7   7       79.36      115.20      7.04 o 
   2  -7   7       13.86        4.56      7.57 o 
   3  -7   7       12.18        7.29      5.37 o 
   4  -7   7       11.35        4.28      3.90 o 
  -4  -6   7        1.63        2.62      2.45 o 
  -3  -6   7        5.42        7.87      2.69 o 
  -2  -6   7       10.40       15.05      3.52 o 
  -1  -6   7       38.11       36.48      3.65 o 
   0  -6   7        7.83        9.53      4.18 o 
   1  -6   7       67.55       91.97      8.34 o 
   2  -6   7        3.03        9.81      4.75 o 
   3  -6   7        4.41        6.67      2.98 o 
   4  -6   7       13.71        6.95      3.54 o 
  -4  -5   7        0.76        0.30      2.73 o 
  -3  -5   7        2.96        5.61      2.52 o 
  -2  -5   7       22.25       18.55      3.28 o 
  -1  -5   7        4.19        3.03      3.13 o 
   0  -5   7      155.62      144.03      6.27 o 
   1  -5   7        0.51        3.03      6.50 o 
   2  -5   7       11.39       15.46      4.39 o 
   3  -5   7      110.99       93.46      5.65 o 
   4  -5   7       10.71        3.45      3.52 o 
  -4  -4   7        0.71        0.13      2.73 o 
  -3  -4   7        0.15       -3.69      3.69 o 
  -2  -4   7        3.84        5.24      2.66 o 
  -1  -4   7        1.10        4.78      3.47 o 
   0  -4   7      561.30      630.32     18.57 o 
   1  -4   7        0.55       -1.62      4.90 o 
   2  -4   7        2.30        2.32      3.20 o 
   3  -4   7      135.17      121.75      5.18 o 
   4  -4   7        3.54        2.54      3.33 o 
  -4  -3   7       18.38       18.42      3.16 o 
  -3  -3   7       86.63       85.59      3.52 o 
  -2  -3   7       95.05       85.81      3.71 o 
  -1  -3   7      372.66      416.28     11.06 o 
   0  -3   7      154.82      160.27      8.10 o 
   1  -3   7        0.55       -1.13      4.43 o 
   2  -3   7       30.29       40.91      4.78 o 
   3  -3   7      196.51      205.85     12.64 o 
   4  -3   7       12.51       13.05      4.31 o 
  -5  -2   7        3.72        1.64      4.31 o 
  -4  -2   7        5.56       -0.64      3.45 o 
  -3  -2   7       15.45       20.06      3.20 o 
  -2  -2   7      443.92      308.50     15.37 o 
  -1  -2   7       19.01       29.68      4.90 o 
   0  -2   7       53.52       34.66      5.35 o 
   1  -2   7       17.11       -3.79      5.65 o 
   2  -2   7       24.65       23.51      4.39 o 
   3  -2   7       77.40       71.35      4.90 o 
   4  -2   7        1.25        2.94      4.16 o 
  -5  -1   7        0.68        1.75      3.37 o 
  -4  -1   7        0.04       -0.21      3.13 o 
  -3  -1   7       56.82       59.90      3.77 o 
  -2  -1   7       74.74       64.96      3.03 o 
  -1  -1   7       85.11       47.48      3.13 o 
   0  -1   7       33.48       31.87      5.01 o 
   1  -1   7       23.01       20.59      6.29 o 
   2  -1   7        1.59        5.71      5.22 o 
   3  -1   7      301.21      357.85     11.64 o 
   4  -1   7        1.94        1.13      5.05 o 
  -5   0   7        2.88        4.54      3.16 o 
  -4   0   7       11.98        8.06      2.66 o 
  -3   0   7       30.35       23.77      3.07 o 
  -2   0   7       37.53       17.18      2.69 o 
  -1   0   7       56.95       37.48      5.14 o 
   0   0   7       72.17       52.04      6.18 o 
   1   0   7        9.71        2.03      5.10 o 
   2   0   7       28.16       12.09      5.50 o 
   3   0   7       12.07        7.72      5.44 o 
   4   0   7        0.39        4.31      3.71 o 
  -5   1   7        0.46        8.48      3.07 o 
  -4   1   7        9.22        9.42      2.96 o 
  -3   1   7       13.16       18.31      3.41 o 
  -2   1   7       93.72       98.21      4.14 o 
  -1   1   7        8.74        7.67      3.35 o 
   0   1   7        0.05       -0.21      5.59 o 
   1   1   7       16.77       11.02      4.60 o 
   2   1   7        9.71        5.84      4.31 o 
   3   1   7      123.17      105.61      5.80 o 
   4   1   7        0.25       -1.96      3.39 o 
  -5   2   7        2.79        7.78      2.98 o 
  -4   2   7       75.56       76.77      3.65 o 
  -3   2   7      203.78      179.86     12.96 o 
  -2   2   7        8.60       12.92      3.92 o 
  -1   2   7       65.33       50.63      4.28 o 
   0   2   7      168.33      118.87      6.35 o 
   1   2   7       32.18       37.14      5.16 o 
   2   2   7       18.20        3.62      4.58 o 
   3   2   7       77.34       54.28      4.69 o 
   4   2   7        3.47        3.90      3.67 o 
  -5   3   7        0.08        0.47      2.96 o 
  -4   3   7       41.14       41.83      3.77 o 
  -3   3   7       85.45       94.27      5.52 o 
  -2   3   7       38.99       48.76      4.20 o 
  -1   3   7        0.52        4.67      4.39 o 
   0   3   7       13.28       10.25      4.48 o 
   1   3   7        7.40       10.15      4.90 o 
   2   3   7        1.13       -2.84      3.79 o 
   3   3   7        5.54        9.21      3.99 o 
  -5   4   7        2.99        0.87      2.79 o 
  -4   4   7       61.73       94.21      5.10 o 
  -3   4   7       47.22       44.70      5.29 o 
  -2   4   7       43.94       58.16      4.39 o 
  -1   4   7       11.25       13.54      4.22 o 
   0   4   7       61.69       71.01      6.05 o 
   1   4   7        7.82        5.05      4.09 o 
   2   4   7       61.33       57.96      5.05 o 
   3   4   7        9.75       14.84      3.50 o 
  -4   5   7        0.01        3.20      3.58 o 
  -3   5   7       16.88       16.42      4.20 o 
  -2   5   7        5.10        3.58      4.82 o 
  -1   5   7       47.85       59.20      5.33 o 
   0   5   7        4.50        6.63      4.14 o 
   1   5   7        0.02        0.23      4.78 o 
   2   5   7        8.52        7.35      3.88 o 
   3   5   7        3.26        6.18      4.09 o 
  -4   6   7       18.90       25.58      3.92 o 
  -3   6   7       11.08       12.24      3.82 o 
  -2   6   7       17.58       18.48      5.35 o 
  -1   6   7       52.86       64.47      6.76 o 
   0   6   7      172.32      180.08      6.80 o 
   1   6   7        2.68        2.26      4.73 o 
   2   6   7       50.32       75.59      4.90 o 
  -4   7   7        0.01       -2.43      3.69 o 
  -3   7   7        4.23        7.48      3.56 o 
  -2   7   7       11.51       20.02      6.16 o 
  -1   7   7       12.10       12.60      4.60 o 
   0   7   7       23.07       19.48      3.84 o 
   1   7   7        6.75       12.81      3.39 o 
   2   7   7       10.56       16.59      4.37 o 
  -4   8   7       14.83       10.57      3.77 o 
  -3   8   7       14.29       22.19      4.09 o 
  -2   8   7        8.83        4.20      4.26 o 
  -1   8   7       62.85       58.77      6.48 o 
   0   8   7       39.54       27.74      3.60 o 
   1   8   7       12.32       13.98      3.84 o 
  -3   9   7        0.14        3.30      3.11 o 
  -2   9   7        0.75        3.09      5.56 o 
  -1   9   7        0.05        8.61      4.88 o 
   0   9   7        5.15        3.37      3.58 o 
   1   9   7        2.88        3.54      4.28 o 
  -2  10   7        1.89        5.65      5.69 o 
  -1  10   7       28.06       38.97      4.60 o 
   0  10   7       29.29       30.25      4.33 o 
  -1 -12   8        8.10        9.25      5.80 o 
   0 -12   8        4.53        1.36      5.99 o 
   1 -12   8       11.73        3.05      3.28 o 
   2 -12   8        1.35        0.92      3.67 o 
  -1 -11   8        4.87        9.53      5.63 o 
   0 -11   8        1.14        2.71      4.37 o 
   1 -11   8        0.34        0.58      3.28 o 
   2 -11   8        2.76        5.59      4.82 o 
   3 -11   8        0.02       -2.03      3.65 o 
  -2 -10   8        7.45        8.72      3.99 o 
  -1 -10   8        2.59       -0.30      5.86 o 
   0 -10   8      149.60      165.88     10.30 o 
   1 -10   8       11.64       14.24      3.24 o 
   2 -10   8        7.09        7.99      3.99 o 
   3 -10   8        0.23        0.87      5.54 o 
  -3  -9   8       14.48        8.89      2.79 o 
  -2  -9   8       29.54       23.83      2.96 o 
  -1  -9   8       20.45       26.18      5.35 o 
   0  -9   8        8.96        8.68      4.39 o 
   1  -9   8        4.14        7.01      4.39 o 
   2  -9   8        1.43       11.17      7.35 o 
   3  -9   8        9.95       19.10      5.97 o 
   4  -9   8        0.03        5.63      6.16 o 
  -3  -8   8        1.53        4.35      2.86 o 
  -2  -8   8       23.27       21.08      3.01 o 
  -1  -8   8       17.72       11.11      4.16 o 
   0  -8   8       33.86       42.91      5.20 o 
   1  -8   8      111.82      148.97      8.53 o 
   2  -8   8       13.92       17.55      7.91 o 
   3  -8   8       18.30       23.47      5.99 o 
   4  -8   8        4.67        0.96      5.69 o 
  -3  -7   8       10.84        9.27      2.69 o 
  -2  -7   8        0.21        3.07      3.30 o 
  -1  -7   8       78.08      116.23      5.97 o 
   0  -7   8        0.83        1.26      3.79 o 
   1  -7   8        9.96       17.65      5.97 o 
   2  -7   8        6.35       16.76      7.67 o 
   3  -7   8        0.02       -2.75      4.05 o 
   4  -7   8       11.62        5.54      3.82 o 
  -4  -6   8        0.44        0.81      2.81 o 
  -3  -6   8        3.86        6.61      2.20 o 
  -2  -6   8        9.28        7.40      2.94 o 
  -1  -6   8       26.74       40.97      4.28 o 
   0  -6   8       60.78       66.07      4.82 o 
   1  -6   8       58.29       91.26      8.61 o 
   2  -6   8       30.03       34.15      4.97 o 
   3  -6   8       12.40        6.69      3.41 o 
   4  -6   8        4.45        8.16      3.26 o 
  -4  -5   8        4.50        6.99      2.49 o 
  -3  -5   8        5.50        5.63      2.66 o 
  -2  -5   8        0.62        4.80      3.26 o 
  -1  -5   8        4.71        8.29      3.56 o 
   0  -5   8        5.29        5.73      4.07 o 
   1  -5   8       29.07       41.25      7.23 o 
   2  -5   8       43.90       36.73      4.60 o 
   3  -5   8       74.04       77.79      7.55 o 
   4  -5   8       17.64        5.44      3.33 o 
  -4  -4   8        2.81        6.59      3.28 o 
  -3  -4   8       44.29       43.70      2.88 o 
  -2  -4   8        6.11        6.93      3.11 o 
  -1  -4   8       13.80       17.27      3.99 o 
   0  -4   8        4.61        5.10      4.14 o 
   1  -4   8       16.33        8.98      4.63 o 
   2  -4   8        7.63        9.85      5.16 o 
   3  -4   8       35.30       49.76      4.56 o 
   4  -4   8        2.88        5.33      4.31 o 
  -4  -3   8        1.48        3.20      2.66 o 
  -3  -3   8       15.22       15.09      3.18 o 
  -2  -3   8       31.69       28.95      2.94 o 
  -1  -3   8       33.90       32.32      4.11 o 
   0  -3   8       16.46       15.03      5.31 o 
   1  -3   8        1.61        2.20      4.86 o 
   2  -3   8       35.80       33.28      5.78 o 
   3  -3   8       20.97       24.07      5.63 o 
   4  -3   8        1.47        3.16      3.99 o 
  -4  -2   8        8.30        6.82      2.79 o 
  -3  -2   8      224.87      251.86      5.44 o 
  -2  -2   8       30.44       38.14      3.05 o 
  -1  -2   8       32.92       31.44      3.92 o 
   0  -2   8       64.52       73.65      6.61 o 
   1  -2   8       16.53       16.61      5.67 o 
   2  -2   8       30.83       40.68      5.27 o 
   3  -2   8       18.92       23.07      5.78 o 
   4  -2   8        0.53       -2.17      5.80 o 
  -5  -1   8        0.98        4.95      3.77 o 
  -4  -1   8        6.23       10.36      2.84 o 
  -3  -1   8       13.94       14.90      3.52 o 
  -2  -1   8        0.65        1.73      3.35 o 
  -1  -1   8       21.52       17.08      3.97 o 
   0  -1   8        0.87        4.58      4.95 o 
   1  -1   8       51.01       56.88      6.63 o 
   2  -1   8        8.25        5.12      5.03 o 
   3  -1   8       68.45       59.39      5.12 o 
   4  -1   8       10.28       12.96      4.56 o 
  -5   0   8        4.87        2.20      3.05 o 
  -4   0   8        4.38        2.90      3.24 o 
  -3   0   8      343.83      318.13     19.10 o 
  -2   0   8       46.71       35.24      3.65 o 
  -1   0   8      188.57      183.87      7.08 o 
   0   0   8      638.45      657.03     24.56 o 
   1   0   8      151.32      143.47     14.03 o 
   2   0   8      151.65      144.39      6.37 o 
   3   0   8        9.90        0.94      3.75 o 
   4   0   8       23.66       24.54      4.63 o 
  -5   1   8        0.93       -0.32      2.62 o 
  -4   1   8        0.35        3.20      2.64 o 
  -3   1   8       48.81       46.30      3.60 o 
  -2   1   8       18.51       16.14      3.45 o 
  -1   1   8        0.49        1.58      3.37 o 
   0   1   8        3.62       10.15      5.65 o 
   1   1   8        4.24        7.93      6.37 o 
   2   1   8       28.15       29.61      4.52 o 
   3   1   8        5.00        6.89      4.63 o 
   4   1   8        2.93        5.61      4.56 o 
  -5   2   8        3.55        5.61      3.22 o 
  -4   2   8       40.54       39.69      3.47 o 
  -3   2   8      257.76      131.94      4.97 o 
  -2   2   8       53.05       44.73      3.16 o 
  -1   2   8      238.52      230.24      9.25 o 
   0   2   8      469.43      450.41     15.01 o 
   1   2   8       43.99       26.18      7.12 o 
   2   2   8       84.35       91.29      7.27 o 
   3   2   8      107.28       98.73      7.42 o 
  -5   3   8        0.53       -3.67      3.67 o 
  -4   3   8        0.51        4.75      2.96 o 
  -3   3   8        2.64        1.45      3.45 o 
  -2   3   8        0.00        1.60      3.94 o 
  -1   3   8       49.08       54.43      5.01 o 
   0   3   8       11.59       12.19      4.20 o 
   1   3   8        4.26        2.88      5.07 o 
   2   3   8       40.51       46.75      4.90 o 
   3   3   8        1.35        4.88      3.88 o 
  -4   4   8        4.16        2.81      3.26 o 
  -3   4   8       31.44       64.23      7.29 o 
  -2   4   8        0.15        6.29      4.54 o 
  -1   4   8       21.51       18.23      4.92 o 
   0   4   8        6.37        4.28      5.05 o 
   1   4   8      144.97      179.59      7.57 o 
   2   4   8      124.43      133.33     12.43 o 
   3   4   8        4.64        0.51      3.97 o 
  -4   5   8        0.07        0.15      4.05 o 
  -3   5   8        0.00        2.58      3.67 o 
  -2   5   8       11.06       57.45      7.21 o 
  -1   5   8       56.89       56.15      5.24 o 
   0   5   8        4.91        9.42      3.94 o 
   1   5   8       55.21       58.20      3.86 o 
   2   5   8        1.04        3.01      3.56 o 
   3   5   8        2.94        5.76      4.39 o 
  -4   6   8        3.14        5.22      3.18 o 
  -3   6   8       12.50       13.28      3.88 o 
  -2   6   8        0.80       61.57     10.49 o 
  -1   6   8      261.67      247.74     11.96 o 
   0   6   8      263.39      300.78     13.54 o 
   1   6   8       62.25       58.99      4.01 o 
   2   6   8        0.36        1.39      3.62 o 
  -4   7   8        2.52        2.15      3.16 o 
  -3   7   8        2.25        0.79      4.07 o 
  -2   7   8        1.41       62.19      8.51 o 
  -1   7   8       67.03       77.04      6.61 o 
   0   7   8       10.03       15.03      4.56 o 
   1   7   8        0.94        2.15      3.33 o 
   2   7   8        0.20        2.92      3.58 o 
  -3   8   8        8.75       -0.23      3.84 o 
  -2   8   8        2.53        0.68      4.05 o 
  -1   8   8        0.59        1.30      5.07 o 
   0   8   8       40.25       37.82      3.69 o 
   1   8   8        0.24       -2.81      4.39 o 
  -3   9   8        0.43        1.66      3.84 o 
  -2   9   8        7.61        7.55      4.82 o 
  -1   9   8        3.07       -0.21      5.12 o 
   0   9   8        4.11        2.58      3.24 o 
  -1  10   8        0.86        7.23      5.22 o 
   0 -12   9        0.74        3.56      4.31 o 
   1 -12   9        4.58        2.94      3.16 o 
   2 -12   9        0.23        4.28      3.84 o 
  -1 -11   9        6.00        4.54      6.01 o 
   0 -11   9       19.55       24.24      4.92 o 
   1 -11   9       10.57       12.77      3.92 o 
   2 -11   9        0.00        2.94      4.41 o 
   3 -11   9       18.02       21.89      5.54 o 
  -2 -10   9        1.36        2.92      3.22 o 
  -1 -10   9       29.83       31.81      6.18 o 
   0 -10   9      195.61      167.54     21.25 o 
   1 -10   9       13.87        5.56      4.14 o 
   2 -10   9        2.04       -1.41      5.37 o 
   3 -10   9        0.95        1.07      6.01 o 
  -3  -9   9        6.79        5.91      4.11 o 
  -2  -9   9        6.17        4.75      3.94 o 
  -1  -9   9        0.04       -1.83      4.03 o 
   0  -9   9      135.20      142.45     11.96 o 
   1  -9   9        2.87        5.44      4.18 o 
   2  -9   9        4.97       19.04      7.99 o 
   3  -9   9       13.18       24.05      6.72 o 
  -3  -8   9        0.20        5.67      2.73 o 
  -2  -8   9       10.82       18.38      3.20 o 
  -1  -8   9       44.17       27.31      4.46 o 
   0  -8   9       87.86      105.72      6.89 o 
   1  -8   9       13.37        2.94      5.86 o 
   2  -8   9        5.28        7.08      7.31 o 
   3  -8   9        4.82        0.90      5.84 o 
   4  -8   9        2.14       -2.98      6.93 o 
  -3  -7   9        2.99        3.77      2.69 o 
  -2  -7   9        4.16        4.41      3.52 o 
  -1  -7   9       12.65       15.39      3.69 o 
   0  -7   9       19.28       23.60      3.99 o 
   1  -7   9        7.72       16.69      5.80 o 
   2  -7   9        0.88       -1.07      7.48 o 
   3  -7   9        0.02        3.24      4.26 o 
   4  -7   9        7.97        4.84      3.99 o 
  -4  -6   9        0.40        3.45      2.49 o 
  -3  -6   9        4.00        7.18      3.05 o 
  -2  -6   9        0.96        2.66      2.86 o 
  -1  -6   9       38.10       42.27      4.54 o 
   0  -6   9       70.26       79.60      4.97 o 
   1  -6   9       88.80      155.56     13.07 o 
   2  -6   9        4.66        9.40      4.97 o 
   3  -6   9       18.41       13.09      4.18 o 
   4  -6   9        2.79        4.67      4.75 o 
  -4  -5   9        2.54        5.73      2.71 o 
  -3  -5   9        5.42        7.65      3.01 o 
  -2  -5   9        0.15        5.50      2.56 o 
  -1  -5   9       23.85       28.61      3.62 o 
   0  -5   9      132.58      100.94      6.65 o 
   1  -5   9       63.56       63.21      6.74 o 
   2  -5   9        0.95        0.79      5.20 o 
   3  -5   9        0.29        6.25      3.58 o 
   4  -5   9       23.00       16.14      5.41 o 
  -4  -4   9       11.97       10.74      3.18 o 
  -3  -4   9        2.11        1.79      3.16 o 
  -2  -4   9       54.59       56.92      3.16 o 
  -1  -4   9       73.68       94.55      6.89 o 
   0  -4   9      396.72      454.27     11.87 o 
   1  -4   9        6.83        7.40      4.80 o 
   2  -4   9       32.89       35.64      5.78 o 
   3  -4   9        9.46       16.31      4.67 o 
   4  -4   9        1.57        2.52      4.56 o 
  -4  -3   9       13.29       11.23      2.94 o 
  -3  -3   9       97.19       43.19      6.99 o 
  -2  -3   9        9.32        4.33      2.71 o 
  -1  -3   9        0.00        2.94      3.82 o 
   0  -3   9      126.16      131.47     16.14 o 
   1  -3   9        0.18        1.11      5.84 o 
   2  -3   9       52.30       49.39      5.52 o 
   3  -3   9        7.25        4.37      4.69 o 
   4  -3   9        6.10        3.65      5.86 o 
  -4  -2   9       14.11        8.66      2.79 o 
  -3  -2   9       42.39       50.18      3.30 o 
  -2  -2   9        3.55        8.34      3.05 o 
  -1  -2   9        1.60        1.92      3.92 o 
   0  -2   9       16.47       15.48      4.56 o 
   1  -2   9       49.66       38.63      5.41 o 
   2  -2   9      159.83      210.75      9.25 o 
   3  -2   9        1.82        0.70      5.67 o 
   4  -2   9       11.09        1.71      5.73 o 
  -4  -1   9        8.41        4.37      2.94 o 
  -3  -1   9        8.75       12.09      2.84 o 
  -2  -1   9        4.87        5.86      3.01 o 
  -1  -1   9       34.92       29.80      4.26 o 
   0  -1   9        4.16        0.94      4.58 o 
   1  -1   9        5.37        3.35      5.97 o 
   2  -1   9      210.75      106.74     12.07 o 
   3  -1   9        1.18        3.07      5.48 o 
   4  -1   9        7.34        6.95      4.46 o 
  -4   0   9        2.12        2.64      2.64 o 
  -3   0   9       69.84       76.34      4.31 o 
  -2   0   9       32.83       37.29      2.90 o 
  -1   0   9      106.42      110.05      4.75 o 
   0   0   9       33.58       36.16      5.73 o 
   1   0   9        4.03        5.01      5.14 o 
   2   0   9       99.00      124.73      6.69 o 
   3   0   9        5.97        5.07      4.33 o 
   4   0   9        4.42        2.94      3.92 o 
  -4   1   9       11.12       10.13      3.01 o 
  -3   1   9       14.62       13.22      3.30 o 
  -2   1   9      146.91      124.78      4.11 o 
  -1   1   9       38.36       30.19      3.90 o 
   0   1   9        5.86        6.89      5.12 o 
   1   1   9       17.15       13.52      5.76 o 
   2   1   9      258.98      162.66     19.14 o 
   3   1   9        6.88        6.33      4.01 o 
  -4   2   9       11.42        4.65      2.52 o 
  -3   2   9      114.41      115.33      4.58 o 
  -2   2   9       43.31       52.72      3.97 o 
  -1   2   9       39.57       44.43      5.05 o 
   0   2   9        8.55       13.56      5.71 o 
   1   2   9        5.38        6.72      5.03 o 
   2   2   9        0.00        1.17      4.43 o 
   3   2   9        0.07        3.22      3.94 o 
  -4   3   9        7.39       11.79      2.94 o 
  -3   3   9      169.29      205.85     12.66 o 
  -2   3   9       19.94       21.72      4.80 o 
  -1   3   9        6.29        4.56      4.82 o 
   0   3   9        0.12        2.73      4.90 o 
   1   3   9       39.53       46.69      5.48 o 
   2   3   9        9.80       11.70      3.90 o 
   3   3   9        1.70        1.19      4.26 o 
  -4   4   9       12.08        6.20      2.90 o 
  -3   4   9        0.34        5.99      4.39 o 
  -2   4   9       13.73        8.89      4.35 o 
  -1   4   9       92.07      101.90      5.71 o 
   0   4   9       10.60       20.23      4.60 o 
   1   4   9       90.33      121.45      8.48 o 
   2   4   9        0.66        6.35      3.99 o 
   3   4   9        0.03        3.77      3.75 o 
  -4   5   9       14.11       24.37      3.56 o 
  -3   5   9       37.24       57.41      4.69 o 
  -2   5   9       71.96      144.88      6.78 o 
  -1   5   9       33.53       30.63      5.20 o 
   0   5   9       61.23       65.53      4.58 o 
   1   5   9      131.44      172.89      7.82 o 
   2   5   9       12.85       19.38      3.94 o 
  -4   6   9        0.05       -3.50      4.26 o 
  -3   6   9        5.04        5.86      4.54 o 
  -2   6   9        5.51        7.63      5.37 o 
  -1   6   9      180.27      149.66      6.61 o 
   0   6   9        1.89        7.01      3.97 o 
   1   6   9       31.98       33.53      3.90 o 
   2   6   9        2.36        6.57      4.22 o 
  -3   7   9       15.63       14.11      4.82 o 
  -2   7   9        0.34        4.41      5.22 o 
  -1   7   9       18.52       16.16      4.24 o 
   0   7   9       17.83       19.80      4.37 o 
   1   7   9       36.58       49.35      4.37 o 
  -3   8   9        0.74       -1.02      4.09 o 
  -2   8   9        8.04       11.60      6.08 o 
  -1   8   9       11.34        9.96      4.50 o 
   0   8   9        0.03        3.16      4.41 o 
   1   8   9       10.06       10.64      4.39 o 
  -2   9   9       25.86       28.33      5.31 o 
  -1   9   9        5.70        0.11      4.16 o 
   0   9   9       17.62       15.24     12.32 o 
   0 -12  10        0.10        1.13      3.86 o 
   1 -12  10        0.56       -1.98      4.07 o 
  -1 -11  10       12.75       12.54      4.97 o 
   0 -11  10       17.97       17.93      4.07 o 
   1 -11  10       49.93       59.39      4.26 o 
   2 -11  10        4.31        8.63      4.37 o 
  -2 -10  10        1.11       -0.45      3.18 o 
  -1 -10  10        0.22        4.39      4.07 o 
   0 -10  10        0.63       -1.73      4.01 o 
   1 -10  10        1.37        1.32      4.16 o 
   2 -10  10        1.44        4.50      5.35 o 
   3 -10  10        0.82        6.16      6.25 o 
  -2  -9  10        0.86        7.23      3.43 o 
  -1  -9  10       16.83       22.13      3.86 o 
   0  -9  10      165.92      202.10     13.60 o 
   1  -9  10        8.99       14.50      4.16 o 
   2  -9  10        3.27        7.72      7.87 o 
   3  -9  10        1.41        1.77      6.03 o 
  -3  -8  10        6.95        9.68      2.90 o 
  -2  -8  10        0.77        0.02      3.01 o 
  -1  -8  10        0.19        1.00      3.79 o 
   0  -8  10        3.06        8.31      4.97 o 
   1  -8  10       10.68       19.63      5.69 o 
   2  -8  10        0.00       -1.77      6.44 o 
   3  -8  10        2.34        4.84      5.99 o 
  -3  -7  10        2.96        3.33      2.39 o 
  -2  -7  10        0.49        1.28      2.66 o 
  -1  -7  10       16.29       17.59      4.63 o 
   0  -7  10       70.87       64.45      4.71 o 
   1  -7  10       15.45       21.40      6.08 o 
   2  -7  10       27.70       29.18      7.06 o 
   3  -7  10       11.75        4.52      4.31 o 
   4  -7  10        7.89       10.55      4.58 o 
  -3  -6  10        0.29        1.45      3.07 o 
  -2  -6  10        0.69        2.35      2.98 o 
  -1  -6  10        0.60        0.96      3.28 o 
   0  -6  10       10.77       13.47      3.88 o 
   1  -6  10       12.50       12.75      6.16 o 
   2  -6  10        1.67        2.22      4.69 o 
   3  -6  10        5.09        1.64      4.01 o 
   4  -6  10       30.15       27.33      5.61 o 
  -4  -5  10        4.96       14.73      3.01 o 
  -3  -5  10        6.65        9.04      2.64 o 
  -2  -5  10        5.72        8.78      3.07 o 
  -1  -5  10       54.74       85.72      6.46 o 
   0  -5  10       37.22       34.64      4.60 o 
   1  -5  10       54.43       51.93      6.61 o 
   2  -5  10        6.78        6.14      4.37 o 
   3  -5  10        5.34        9.06      5.27 o 
   4  -5  10        5.68        2.92      4.84 o 
  -4  -4  10        1.48        3.35      3.28 o 
  -3  -4  10        5.30        0.81      3.07 o 
  -2  -4  10        5.72        6.33      2.71 o 
  -1  -4  10        3.24        8.36      3.54 o 
   0  -4  10       23.56       25.67      4.90 o 
   1  -4  10       33.57       27.18      5.18 o 
   2  -4  10       13.13       20.04      5.97 o 
   3  -4  10       37.55       34.32      6.03 o 
   4  -4  10        9.54       -3.69      4.84 o 
  -4  -3  10        5.04        8.31      2.75 o 
  -3  -3  10       10.96        3.73      2.96 o 
  -2  -3  10       29.04       28.10      2.90 o 
  -1  -3  10       66.79       59.61      4.43 o 
   0  -3  10       48.96       63.76      6.20 o 
   1  -3  10       30.16       23.30      6.14 o 
   2  -3  10        9.75       10.32      6.57 o 
   3  -3  10        4.79       10.21      4.97 o 
   4  -3  10        0.35       13.17      5.73 o 
  -4  -2  10        3.15        1.85      2.86 o 
  -3  -2  10        0.09       -1.53      2.94 o 
  -2  -2  10       37.61       40.14      3.16 o 
  -1  -2  10        1.86        4.09      3.52 o 
   0  -2  10       10.58        8.70      4.80 o 
   1  -2  10        1.19        4.86      5.86 o 
   2  -2  10      306.48      331.37     13.49 o 
   3  -2  10        2.09       -4.71      4.86 o 
   4  -2  10        0.06       -0.66      4.86 o 
  -4  -1  10       29.12       29.70      2.94 o 
  -3  -1  10       20.98       15.48      3.52 o 
  -2  -1  10       21.45       15.95      2.77 o 
  -1  -1  10       25.07       32.38      3.82 o 
   0  -1  10       80.95       80.43      7.44 o 
   1  -1  10       83.62       72.31      6.42 o 
   2  -1  10       33.32       23.00      5.18 o 
   3  -1  10        7.89        6.95      4.86 o 
  -4   0  10        7.68        8.78      2.69 o 
  -3   0  10        2.02        5.12      3.03 o 
  -2   0  10       86.62      102.39      4.48 o 
  -1   0  10       35.70       42.15      4.48 o 
   0   0  10        0.41        4.46      5.69 o 
   1   0  10      144.08      159.40      8.68 o 
   2   0  10       17.90       32.77      5.76 o 
   3   0  10       12.93       16.39      4.07 o 
  -4   1  10       11.33        5.41      2.64 o 
  -3   1  10       28.88       31.53      3.41 o 
  -2   1  10      203.47      228.85      7.61 o 
  -1   1  10      153.91      154.56      7.12 o 
   0   1  10      173.93      147.33      7.35 o 
   1   1  10       70.96       46.13      5.31 o 
   2   1  10        9.30        5.31      4.01 o 
   3   1  10        6.43        6.93      4.71 o 
  -4   2  10       14.62       11.15      2.75 o 
  -3   2  10        9.23       10.96      3.26 o 
  -2   2  10        6.00        5.59      3.09 o 
  -1   2  10        0.00        0.09      3.90 o 
   0   2  10       21.53       27.10      5.59 o 
   1   2  10        2.33        5.22      4.92 o 
   2   2  10        4.84        8.48      4.20 o 
   3   2  10        5.90        6.08      3.58 o 
  -4   3  10        1.94       -2.69      3.26 o 
  -3   3  10        1.32       -1.00      3.09 o 
  -2   3  10       28.75       21.42      5.44 o 
  -1   3  10        0.22        0.68      3.82 o 
   0   3  10       11.17       13.32      5.31 o 
   1   3  10       80.72      100.62      6.61 o 
   2   3  10        7.74        6.74      3.47 o 
   3   3  10       19.19        5.10      4.01 o 
  -4   4  10        2.11        5.10      3.41 o 
  -3   4  10        0.03        1.79      4.39 o 
  -2   4  10       14.97       26.52      4.20 o 
  -1   4  10        5.85        9.08      4.99 o 
   0   4  10        4.60        4.43      4.88 o 
   1   4  10        2.62        1.07      3.39 o 
   2   4  10       34.05       27.67      4.46 o 
  -4   5  10        7.57        6.84      4.03 o 
  -3   5  10        1.38        0.51      3.77 o 
  -2   5  10        0.36        3.24      4.63 o 
  -1   5  10       51.63       54.64      5.71 o 
   0   5  10       18.09       20.25      5.16 o 
   1   5  10      150.74      172.25      6.05 o 
   2   5  10        0.04        2.22      3.99 o 
  -4   6  10        0.98        8.98      4.05 o 
  -3   6  10        1.30        5.10      5.22 o 
  -2   6  10       16.80       44.56      5.63 o 
  -1   6  10       14.42       12.15      3.77 o 
   0   6  10        6.47        5.71      3.62 o 
   1   6  10        0.37        5.24      4.41 o 
  -3   7  10        1.10        2.60      4.05 o 
  -2   7  10        1.12       -5.37      5.37 o 
  -1   7  10        8.70        4.05      4.60 o 
   0   7  10       10.39        8.85      3.71 o 
   1   7  10        1.32        3.09      3.71 o 
  -3   8  10        9.85        7.48      7.93 o 
  -2   8  10        5.66       -2.07      6.18 o 
  -1   8  10        2.10        4.35      4.35 o 
   0   8  10        0.95       -0.19      3.73 o 
   0 -12  11        2.51        3.05      3.90 o 
   1 -12  11       11.87        8.78      3.94 o 
  -1 -11  11       36.88       38.10      6.40 o 
   0 -11  11       24.06       -4.01      4.01 o 
   1 -11  11       16.87       -2.05      4.33 o 
   2 -11  11        2.79       -0.32      4.90 o 
  -2 -10  11        1.76        2.96      4.09 o 
  -1 -10  11        3.21        1.71      5.18 o 
   0 -10  11        3.69        4.78      4.09 o 
   1 -10  11       32.93       41.61      4.22 o 
   2 -10  11        0.05        5.10      5.12 o 
  -2  -9  11        2.28        4.16      3.54 o 
  -1  -9  11       32.36       43.19      4.35 o 
   1  -9  11       87.23       11.58      4.07 o 
   2  -9  11        2.64       11.17      6.93 o 
   3  -9  11        1.86       -6.20      6.20 o 
  -3  -8  11        2.05        4.71      2.52 o 
  -2  -8  11        2.42       -0.90      3.45 o 
  -1  -8  11        6.65        8.36      3.60 o 
   0  -8  11        0.07        1.60      4.58 o 
   1  -8  11        3.39        5.71      4.84 o 
   2  -8  11        0.74        7.89      6.40 o 
   3  -8  11        0.07        4.86      8.55 o 
  -3  -7  11        0.92        4.71      2.96 o 
  -2  -7  11        5.98        6.89      3.09 o 
  -1  -7  11        1.07        2.84      3.52 o 
   0  -7  11       57.07       64.96      4.75 o 
   1  -7  11        3.48        5.88      4.97 o 
   2  -7  11        6.29        4.80      6.31 o 
   3  -7  11        0.87       -4.73      5.24 o 
  -3  -6  11        0.00        0.06      2.73 o 
  -2  -6  11       10.21       10.68      3.60 o 
  -1  -6  11       83.51      114.12      5.78 o 
   0  -6  11       33.30       33.83      3.86 o 
   1  -6  11       47.13       57.22      6.97 o 
   2  -6  11        0.17        9.61      5.31 o 
   3  -6  11        0.44        0.58      5.39 o 
  -4  -5  11        2.26       -0.17      3.01 o 
  -3  -5  11       20.23       24.71      2.98 o 
  -2  -5  11       19.59       13.39      3.11 o 
  -1  -5  11       83.46      125.97      8.08 o 
   0  -5  11       23.18       25.60      4.84 o 
   1  -5  11       10.26        9.44      6.46 o 
   2  -5  11        0.85        7.14      5.35 o 
   3  -5  11        0.81        2.90      5.88 o 
  -4  -4  11        2.87        4.01      2.73 o 
  -3  -4  11       14.91        1.19      2.49 o 
  -2  -4  11        3.82        4.60      3.41 o 
  -1  -4  11       97.81       94.04      7.65 o 
   0  -4  11        6.01       -4.03      4.03 o 
   1  -4  11        2.69        4.31      5.44 o 
   2  -4  11        0.72        3.90      4.56 o 
   3  -4  11        0.42        2.43      6.31 o 
  -4  -3  11       31.54       25.43      2.92 o 
  -3  -3  11        2.53        2.62      2.49 o 
  -2  -3  11        1.91        5.59      3.67 o 
  -1  -3  11        1.37        2.05      4.05 o 
   0  -3  11        0.02        4.67      5.86 o 
   1  -3  11       47.27       45.79      6.22 o 
   2  -3  11        7.48        6.78      5.31 o 
   3  -3  11        9.46        7.70      4.75 o 
  -4  -2  11       12.95       15.03      3.11 o 
  -3  -2  11        9.80        7.04      3.67 o 
  -2  -2  11       16.07       12.66      3.86 o 
  -1  -2  11       65.92       75.10      6.08 o 
   0  -2  11        8.53        0.21      4.52 o 
   1  -2  11      104.63       46.77      6.20 o 
   2  -2  11        9.45        6.14      5.01 o 
   3  -2  11        1.40        4.67      6.42 o 
  -4  -1  11       10.64        8.31      2.77 o 
  -3  -1  11        3.82        4.88      2.54 o 
  -2  -1  11      223.75      230.88      7.21 o 
  -1  -1  11        2.75        5.86      3.60 o 
   0  -1  11       21.25       23.64      5.63 o 
   1  -1  11       61.61       71.14      6.40 o 
   2  -1  11       22.11       24.35      6.22 o 
   3  -1  11        1.65        8.68      4.82 o 
  -4   0  11        1.44        3.71      2.54 o 
  -3   0  11        7.25        5.14      2.71 o 
  -2   0  11       37.50       35.45      4.60 o 
  -1   0  11      104.47      140.30      7.70 o 
   0   0  11       43.91       22.98      5.44 o 
   1   0  11       44.12       46.82      6.12 o 
   2   0  11       24.48       17.03      4.48 o 
   3   0  11       11.79        6.05      5.63 o 
  -4   1  11        0.03       -1.60      2.56 o 
  -3   1  11       43.42       36.69      2.71 o 
  -2   1  11       87.41       77.92      3.84 o 
  -1   1  11       19.53       25.05      5.22 o 
   0   1  11        0.30        3.26      5.39 o 
   1   1  11        0.00        2.32      4.84 o 
   2   1  11       16.13       22.96      4.16 o 
   3   1  11        0.18        0.28      4.20 o 
  -4   2  11        1.38        1.32      2.75 o 
  -3   2  11        0.13        3.60      3.05 o 
  -2   2  11       97.39       95.46      4.31 o 
  -1   2  11        8.80       10.32      4.31 o 
   0   2  11       49.36       45.05      6.52 o 
   1   2  11       30.24       34.45      4.92 o 
   2   2  11        1.11        4.39      4.14 o 
   3   2  11        2.59        3.43      4.07 o 
  -4   3  11        2.75        2.43      3.16 o 
  -3   3  11        0.51        0.02      4.84 o 
  -2   3  11       47.84       42.66      3.88 o 
  -1   3  11       33.64       24.20      4.05 o 
   0   3  11        1.77        3.24      5.56 o 
   1   3  11       11.32       12.98      4.24 o 
   2   3  11       81.46       98.34      6.27 o 
  -4   4  11        4.77        6.35      3.28 o 
  -3   4  11       47.12       73.04      6.69 o 
  -2   4  11        4.64        3.86      3.28 o 
  -1   4  11        8.71       12.17      4.82 o 
   0   4  11      118.99      112.94      6.20 o 
   1   4  11        0.41        0.87      3.60 o 
   2   4  11       33.28       32.08      3.71 o 
  -4   5  11        0.38       12.04      6.65 o 
  -3   5  11        1.73        3.33      3.94 o 
  -2   5  11      218.60      183.00     15.84 o 
  -1   5  11        0.01        3.84      4.78 o 
   0   5  11        0.46        3.52      3.22 o 
   1   5  11       47.04       49.39      4.26 o 
   2   5  11       10.16        6.76      4.67 o 
  -3   6  11        7.73       10.74      4.78 o 
  -2   6  11       13.84       11.02      4.58 o 
  -1   6  11       12.51       14.69      4.71 o 
   0   6  11       32.95       33.09      4.05 o 
   1   6  11       13.82       12.88      3.94 o 
  -3   7  11        4.72       10.64      4.99 o 
  -2   7  11       36.93       43.85      5.61 o 
  -1   7  11       15.36       11.34      4.28 o 
   0   7  11        1.01        1.60      3.50 o 
  -1   8  11        9.11       10.28      5.27 o 
  -1 -11  12        5.71        8.51      4.86 o 
   0 -11  12        0.36       -0.09      3.60 o 
   1 -11  12        4.35        7.44      4.33 o 
  -1 -10  12       14.10       17.95      3.43 o 
   0 -10  12        4.54       11.23      4.69 o 
   1 -10  12       15.02       22.47      4.26 o 
   2 -10  12        3.03        9.57      4.92 o 
  -2  -9  12        3.99        5.48      3.75 o 
  -1  -9  12       12.83       12.36      3.94 o 
   0  -9  12        0.29        3.94      4.28 o 
   1  -9  12        0.56        1.49      4.05 o 
   2  -9  12        0.02        6.42      6.82 o 
   3  -9  12        2.57       -3.62      7.04 o 
  -2  -8  12        0.41        8.72      4.05 o 
  -1  -8  12        7.10        6.52      3.97 o 
   0  -8  12        0.59        1.66      4.14 o 
   1  -8  12        4.17        6.50      4.88 o 
   2  -8  12       15.43       18.80      7.06 o 
   3  -8  12        0.92        2.73      9.55 o 
  -3  -7  12        1.54        1.81      2.96 o 
  -2  -7  12        2.03        4.82      3.33 o 
  -1  -7  12       14.63       13.75      4.28 o 
   0  -7  12        1.21        2.07      3.77 o 
   1  -7  12        3.75        6.29      4.82 o 
   2  -7  12        0.12       -4.73      8.63 o 
   3  -7  12        3.55        7.72      5.65 o 
  -3  -6  12        0.37        5.10      2.66 o 
  -2  -6  12       20.58       39.93      3.77 o 
  -1  -6  12       12.26       15.56      4.22 o 
   0  -6  12       15.88       23.07      4.16 o 
   1  -6  12       13.08       11.96      6.03 o 
   2  -6  12       24.83       14.97      4.71 o 
   3  -6  12        0.35        1.45      5.50 o 
  -3  -5  12        1.33        3.56      2.84 o 
  -2  -5  12        2.15       -3.18      3.18 o 
  -1  -5  12        8.50       18.31      4.69 o 
   0  -5  12        5.18        2.90      4.03 o 
   1  -5  12       31.86       35.47      6.82 o 
   2  -5  12       14.45        8.48      5.56 o 
   3  -5  12        2.39        7.85      6.03 o 
  -4  -4  12        8.92        4.26      2.71 o 
  -3  -4  12        9.53       10.89      2.73 o 
  -2  -4  12       22.72       31.59      3.67 o 
  -1  -4  12       16.96       13.45      4.35 o 
   0  -4  12       65.70       85.17      6.31 o 
   1  -4  12       13.47        4.95      6.69 o 
   2  -4  12        0.56        0.55      5.93 o 
   3  -4  12        2.42        2.24      6.33 o 
  -4  -3  12        0.44        3.56      2.62 o 
  -3  -3  12        2.33        2.11      2.64 o 
  -2  -3  12        1.40        6.59      4.16 o 
  -1  -3  12       51.66       72.23      5.33 o 
   0  -3  12       14.38       15.75      4.26 o 
   1  -3  12      196.77      234.16     10.32 o 
   2  -3  12        7.61       12.02      5.03 o 
   3  -3  12        4.93        4.67      6.29 o 
  -4  -2  12        5.86        6.40      3.69 o 
  -3  -2  12       16.46       15.46      2.69 o 
  -2  -2  12       14.91        9.12      3.22 o 
  -1  -2  12       89.07      140.23      6.48 o 
   0  -2  12       27.24       40.65      5.20 o 
   1  -2  12       14.21       10.06      6.01 o 
   2  -2  12       19.41       18.04      6.27 o 
   3  -2  12        1.79        3.90      6.10 o 
  -4  -1  12        0.32        1.83      2.56 o 
  -3  -1  12        2.92        6.25      2.60 o 
  -2  -1  12       74.60       75.40      4.24 o 
  -1  -1  12       12.22       13.13      3.84 o 
   0  -1  12        0.95       -0.17      4.99 o 
   1  -1  12       44.13       35.92      5.65 o 
   2  -1  12       45.41       44.26      6.20 o 
   3  -1  12        2.51        4.05      4.60 o 
  -4   0  12        3.44        3.50      3.18 o 
  -3   0  12        1.77        0.45      2.81 o 
  -2   0  12        2.05        0.96      2.71 o 
  -1   0  12      165.39      178.93      7.14 o 
   0   0  12       11.39        5.99      5.22 o 
   1   0  12       35.85       25.50      5.46 o 
   2   0  12        4.16        5.65      5.56 o 
   3   0  12        0.14        0.45      5.44 o 
  -4   1  12        0.96        2.22      3.09 o 
  -3   1  12        0.13        3.03      2.43 o 
  -2   1  12       20.22       14.20      3.16 o 
  -1   1  12        0.01        3.67      5.10 o 
   0   1  12        1.97        0.26      5.37 o 
   1   1  12        0.08        2.52      4.69 o 
   2   1  12        0.91        4.97      4.78 o 
   3   1  12        6.04        7.99      4.67 o 
  -4   2  12        1.30        3.37      2.71 o 
  -3   2  12        1.73        1.34      2.84 o 
  -2   2  12        0.14        0.19      3.28 o 
  -1   2  12       18.59       13.64      4.03 o 
   0   2  12       19.70        5.20      5.39 o 
   1   2  12        0.32       -1.04      4.33 o 
   2   2  12       31.79       40.14      4.71 o 
  -4   3  12        0.00        5.18      3.05 o 
  -3   3  12        0.48        4.48      3.71 o 
  -2   3  12       12.47       11.60      3.22 o 
  -1   3  12        6.20        3.69      5.14 o 
   0   3  12        1.92        3.97      5.33 o 
   1   3  12       33.62       26.93      3.69 o 
   2   3  12       23.60       22.60      4.03 o 
  -3   4  12        2.15       -0.21      4.75 o 
  -2   4  12        5.68       11.04      4.18 o 
  -1   4  12        1.57        4.03      4.01 o 
   0   4  12       26.70       22.41      4.22 o 
   1   4  12       13.16       21.40      4.07 o 
   2   4  12       43.38       44.11      5.41 o 
  -3   5  12        1.05       26.35      6.76 o 
  -2   5  12       19.59       27.48      5.05 o 
  -1   5  12        2.99        6.76      5.16 o 
   0   5  12        0.09        5.50      4.35 o 
   1   5  12        0.45       -0.77      3.75 o 
  -3   6  12        1.36        5.37      4.24 o 
  -2   6  12        6.39        1.04      4.43 o 
  -1   6  12        2.16        3.56      4.46 o 
   0   6  12        4.63       10.66      4.28 o 
  -2   7  12        4.58        2.35      3.58 o 
  -1   7  12        0.36       -0.92      4.50 o 
   0 -11  13        2.22        5.86      4.80 o 
   1 -11  13        9.53       10.74      4.18 o 
  -1 -10  13       30.19       31.30      4.95 o 
   0 -10  13        0.69        1.75      4.73 o 
   1 -10  13        7.43        3.24      4.11 o 
   2 -10  13        0.03        0.81      4.71 o 
  -2  -9  13        3.78        8.36      3.58 o 
  -1  -9  13        5.86        6.25      4.09 o 
   0  -9  13        0.74        5.18      4.88 o 
   1  -9  13        7.41       11.43      4.41 o 
   2  -9  13        3.19        4.24      6.80 o 
  -2  -8  13        0.01       -1.47      3.43 o 
  -1  -8  13        0.26        7.14      4.99 o 
   0  -8  13        0.32       -1.39      5.24 o 
   1  -8  13       13.22       13.24      5.46 o 
   2  -8  13        5.22        4.52      6.86 o 
  -3  -7  13        0.06       -0.04      3.82 o 
  -2  -7  13        8.96       13.67      4.43 o 
  -1  -7  13       27.84       30.74      4.11 o 
   0  -7  13        8.86       13.30      3.92 o 
   1  -7  13        0.86        1.53      5.35 o 
   2  -7  13       12.93       24.52      9.10 o 
   3  -7  13        0.02       -1.71      5.29 o 
  -3  -6  13        0.15       -1.22      3.30 o 
  -2  -6  13        9.19       11.92      3.88 o 
  -1  -6  13        1.69        4.39      4.58 o 
   0  -6  13        9.74       11.85      4.48 o 
   1  -6  13        0.72        0.60      6.99 o 
   2  -6  13        0.00       -5.12      5.82 o 
   3  -6  13        0.05        3.52      4.73 o 
  -3  -5  13        1.08        7.14      3.52 o 
  -2  -5  13       50.99       62.08      4.73 o 
  -1  -5  13        0.57        3.35      3.97 o 
   0  -5  13        1.79       -4.31      4.31 o 
   1  -5  13        0.54        3.97      6.97 o 
   2  -5  13        0.02        3.62      5.65 o 
   3  -5  13        0.78       -1.19      4.95 o 
  -3  -4  13        2.37        1.81      2.47 o 
  -2  -4  13        0.29        0.72      3.33 o 
  -1  -4  13       10.96       12.60      3.82 o 
   0  -4  13       10.95       18.27      4.52 o 
   1  -4  13       24.35       13.98      5.39 o 
   2  -4  13       23.13       30.85      6.65 o 
   3  -4  13        0.00        6.57      5.37 o 
  -4  -3  13        1.78        6.14      5.67 o 
  -3  -3  13        4.57        2.09      3.18 o 
  -2  -3  13        5.66        3.60      3.45 o 
  -1  -3  13       15.54       15.90      4.20 o 
   0  -3  13       71.86       59.29      7.25 o 
   1  -3  13       49.15       27.44      5.99 o 
   2  -3  13        9.28        8.53      6.44 o 
   3  -3  13        0.00        1.43      5.29 o 
  -4  -2  13        0.99        5.54      3.30 o 
  -3  -2  13        9.19       11.87      2.84 o 
  -2  -2  13        5.04       10.32      3.37 o 
  -1  -2  13      129.90      150.55      8.57 o 
   0  -2  13        0.23       -0.26      4.71 o 
   1  -2  13      108.83      105.78      6.72 o 
   2  -2  13       14.99        9.89      6.33 o 
   3  -2  13        0.70        6.14      6.44 o 
  -4  -1  13        1.10       -1.85      2.96 o 
  -3  -1  13        9.78        9.68      2.96 o 
  -2  -1  13       16.88       17.12      3.84 o 
  -1  -1  13      166.94      161.51      7.95 o 
   0  -1  13       47.10       28.65      6.03 o 
   1  -1  13       90.90       83.89      9.87 o 
   2  -1  13       10.85        3.39      5.91 o 
   3  -1  13        1.18       -1.13      4.07 o 
  -4   0  13        4.00        5.35      3.35 o 
  -3   0  13        6.48        4.07      2.90 o 
  -2   0  13       83.58       87.94      4.05 o 
  -1   0  13        8.40        4.41      3.60 o 
   0   0  13        8.89       14.62      5.31 o 
   1   0  13       18.96       15.16      4.80 o 
   2   0  13        1.07        3.65      4.43 o 
  -4   1  13        1.51        1.15      3.09 o 
  -3   1  13        7.01        9.32      3.18 o 
  -2   1  13        2.90        7.72      3.22 o 
  -1   1  13       43.08       33.06      4.39 o 
   0   1  13       13.31       13.22      5.03 o 
   1   1  13       11.57        6.59      4.24 o 
   2   1  13        1.41        4.80      4.28 o 
  -4   2  13        0.35        6.25      5.82 o 
  -3   2  13        1.21        0.77      2.90 o 
  -2   2  13        0.13        1.49      3.11 o 
  -1   2  13        7.47        6.40      4.97 o 
   0   2  13        0.63        2.41      5.16 o 
   1   2  13        7.81        8.04      4.09 o 
   2   2  13       23.43       16.22      3.43 o 
  -3   3  13        1.33        4.22      3.92 o 
  -2   3  13        2.51        5.82      3.52 o 
  -1   3  13       17.15       18.95      5.31 o 
   0   3  13       66.01       83.59      5.37 o 
   1   3  13       60.12       66.49      5.12 o 
   2   3  13        2.48        1.00      6.16 o 
  -3   4  13       41.65       35.20      4.46 o 
  -2   4  13        2.21       -0.38      3.37 o 
  -1   4  13       37.45       39.40      5.24 o 
   0   4  13        0.88        6.57      4.37 o 
   1   4  13        1.15        0.90      3.79 o 
  -3   5  13        0.10        5.33      4.86 o 
  -2   5  13        3.35        2.47      4.09 o 
  -1   5  13        0.43        0.64      4.37 o 
   0   5  13       14.08       11.06      4.39 o 
  -2   6  13       11.43        8.12      4.20 o 
  -1   6  13        0.19       -2.52      4.09 o 
   0   6  13        0.79       10.47      5.24 o 
  -1 -10  14        0.00        0.92      4.71 o 
   0 -10  14        0.58        3.18      4.28 o 
   1 -10  14        0.07        1.49      4.01 o 
  -1  -9  14        0.78        7.80      4.16 o 
   0  -9  14        3.27        9.04      4.50 o 
   1  -9  14        0.74        4.11      4.18 o 
   2  -9  14        1.46        0.13      6.74 o 
  -2  -8  14        5.89        6.67      4.67 o 
  -1  -8  14        0.12       -4.65      4.71 o 
   0  -8  14        0.38        4.58      4.33 o 
   1  -8  14        0.68        3.13      4.31 o 
   2  -8  14        0.82        0.17      9.64 o 
  -2  -7  14       11.78       22.62      3.90 o 
  -1  -7  14       10.98       13.47      4.20 o 
   0  -7  14        0.96        2.17      4.26 o 
   1  -7  14       11.68       11.79      6.54 o 
   2  -7  14       12.25       18.40     10.00 o 
  -3  -6  14        1.54       -4.14      4.54 o 
  -2  -6  14        4.27       10.53      4.26 o 
  -1  -6  14        0.53        2.88      4.54 o 
   0  -6  14        0.39        1.04      4.24 o 
   1  -6  14        3.69        2.20      7.95 o 
   2  -6  14        0.27        2.94      6.25 o 
  -3  -5  14        0.75        2.58      3.94 o 
  -2  -5  14       12.66       19.91      4.97 o 
  -1  -5  14        3.32        3.05      3.88 o 
   0  -5  14        0.69        2.88      4.11 o 
   1  -5  14        5.93        8.10     10.32 o 
   2  -5  14        0.41        1.15      6.05 o 
  -3  -4  14        0.12       -1.79      3.54 o 
  -2  -4  14       12.78       15.61      3.92 o 
  -1  -4  14       11.45       20.81      4.54 o 
   0  -4  14        6.24        8.87      4.75 o 
   1  -4  14        0.02        1.62      5.67 o 
   2  -4  14        5.70        6.65      6.31 o 
  -3  -3  14        1.76       10.42      3.39 o 
  -2  -3  14        3.70        5.29      3.84 o 
  -1  -3  14        9.20        9.36      3.60 o 
   0  -3  14      134.01      154.30      9.98 o 
   1  -3  14       16.81       12.68      6.16 o 
   2  -3  14        1.02        7.40      6.37 o 
  -3  -2  14        2.29        2.07      3.05 o 
  -2  -2  14        5.35       11.90      4.39 o 
  -1  -2  14       64.79       78.64      6.01 o 
   0  -2  14       17.94       18.48      4.22 o 
   1  -2  14       19.46       14.92      5.63 o 
   2  -2  14       10.26        8.78      5.27 o 
  -3  -1  14        0.21        1.88      3.39 o 
  -2  -1  14        6.51        9.89      3.33 o 
  -1  -1  14        9.35        0.62      4.80 o 
   0  -1  14      130.63      119.81      8.61 o 
   1  -1  14        2.31        1.85      4.58 o 
   2  -1  14        7.27        5.80      5.59 o 
  -3   0  14        0.18        1.90      3.30 o 
  -2   0  14        3.18        9.61      3.79 o 
  -1   0  14       11.09       11.90      4.16 o 
   0   0  14        0.05        4.41      3.90 o 
   1   0  14        5.08        7.59      4.50 o 
   2   0  14        0.13       -0.15      4.20 o 
  -3   1  14        1.52        5.18      3.24 o 
  -2   1  14        4.79        4.92      3.01 o 
  -1   1  14       11.61       11.66      5.20 o 
   0   1  14       20.40       34.96      4.22 o 
   1   1  14        8.42        2.11      3.82 o 
   2   1  14        1.49        7.80      5.37 o 
  -3   2  14        7.70        4.90      3.11 o 
  -2   2  14        0.09        2.94      3.94 o 
  -1   2  14        3.73        5.01      5.16 o 
   0   2  14        1.40        0.58      4.03 o 
   1   2  14        1.00        0.68      3.75 o 
  -3   3  14        3.44        6.20      3.52 o 
  -2   3  14        0.09       -0.11      3.26 o 
  -1   3  14        2.47       -1.07      5.41 o 
   0   3  14        6.92       10.40      4.33 o 
   1   3  14        5.18        5.46      3.71 o 
  -3   4  14       12.53        2.37      8.59 o 
  -2   4  14        1.30        5.24      3.33 o 
  -1   4  14        0.81        5.97      5.20 o 
   0   4  14        2.19        6.78      3.69 o 
  -2   5  14        2.08        1.62      3.24 o 
  -1   5  14        4.98        9.89      5.39 o 
   0   5  14        0.01       -0.19      5.46 o 
  -1  -9  15        1.30       -3.20      4.99 o 
   0  -9  15        3.65        6.01      5.82 o 
   1  -9  15        4.02        6.82      4.97 o 
  -1  -8  15        1.51        6.37      4.73 o 
   0  -8  15        0.07        2.09      4.33 o 
   1  -8  15        6.41        3.47      4.86 o 
  -2  -7  15        4.73        4.18      3.30 o 
  -1  -7  15        7.90        7.42      3.62 o 
   0  -7  15        0.46        3.86      4.20 o 
   1  -7  15        3.46        3.30      6.97 o 
   2  -7  15        0.00        1.68     10.40 o 
  -2  -6  15        4.34        1.60      3.75 o 
  -1  -6  15        1.99        1.22      3.88 o 
   0  -6  15        0.56        1.26      4.46 o 
   1  -6  15        0.84       -0.34      8.91 o 
   2  -6  15        5.16        7.74      7.91 o 
  -3  -5  15        0.17        1.11      5.14 o 
  -2  -5  15        9.51       10.02      3.94 o 
  -1  -5  15        4.76       11.30      4.60 o 
   0  -5  15       22.56       29.46      4.97 o 
   1  -5  15        1.61        3.56     11.11 o 
   2  -5  15        0.01        1.68      6.29 o 
  -3  -4  15        2.29        5.05      3.33 o 
  -2  -4  15        2.28        3.52      3.82 o 
  -1  -4  15        6.92       -0.45      4.63 o 
   0  -4  15       98.92      160.61      6.91 o 
   1  -4  15       25.77        1.41      6.40 o 
   2  -4  15        2.94       -2.05      6.31 o 
  -3  -3  15        0.21        7.16      3.71 o 
  -2  -3  15       10.64        9.91      3.41 o 
  -1  -3  15        4.09        8.44      4.73 o 
   0  -3  15       92.25      101.88      6.74 o 
   1  -3  15        0.34        3.05      6.61 o 
   2  -3  15        0.57        3.30      6.54 o 
  -3  -2  15        1.18       -1.49      3.37 o 
  -2  -2  15        2.54        2.17      3.43 o 
  -1  -2  15       17.41       18.95      4.88 o 
   0  -2  15      177.83      147.22     16.18 o 
   1  -2  15       26.58       10.40      6.50 o 
   2  -2  15        1.59        4.16      6.35 o 
  -3  -1  15        4.51        4.48      3.90 o 
  -2  -1  15        0.53        9.02      4.54 o 
  -1  -1  15       30.21       31.15      4.31 o 
   0  -1  15       20.43       18.99      3.82 o 
   1  -1  15        0.00        3.54      4.50 o 
   2  -1  15        0.40       -0.49      6.22 o 
  -3   0  15        2.76        3.05      3.69 o 
  -2   0  15       13.44       29.01      4.18 o 
  -1   0  15       13.67       14.30      4.09 o 
   0   0  15       23.69       16.80      3.71 o 
   1   0  15        5.20        5.65      3.77 o 
  -3   1  15        0.00       -1.17      2.69 o 
  -2   1  15        0.35        5.54      3.60 o 
  -1   1  15        0.06       -1.22      5.03 o 
   0   1  15        9.94       14.28      4.20 o 
   1   1  15        2.42        2.15      3.71 o 
  -3   2  15        0.12        1.13      3.71 o 
  -2   2  15        3.48       10.53      4.16 o 
  -1   2  15        2.70        2.60      4.16 o 
   0   2  15       47.47       44.77      4.05 o 
   1   2  15       23.00       21.51      3.84 o 
  -2   3  15       14.62       11.34      4.37 o 
  -1   3  15        1.54        7.97      5.31 o 
   0   3  15        8.12       13.39      4.41 o 
  -2   4  15        1.84        4.80      4.65 o 
  -1   4  15       18.70       22.47      4.69 o 
  -1  -8  16        3.66        6.89      4.28 o 
   0  -8  16       14.04       17.42      4.71 o 
   1  -8  16        4.48        9.12      6.05 o 
  -1  -7  16        2.55        6.84      4.05 o 
   0  -7  16        0.61        1.68      4.71 o 
   1  -7  16        0.20       -1.98      4.37 o 
  -2  -6  16        1.20        0.66      4.05 o 
  -1  -6  16        0.83       -4.26      4.46 o 
   0  -6  16        2.61        5.24      3.73 o 
   1  -6  16        0.82        2.22      8.46 o 
  -2  -5  16        1.74        3.43      3.71 o 
  -1  -5  16        0.78        3.47      3.82 o 
   0  -5  16        1.97        3.47      4.43 o 
   1  -5  16        3.12        2.73      9.06 o 
   2  -5  16        0.08        4.07      8.31 o 
  -2  -4  16        2.50        1.79      3.62 o 
  -1  -4  16       12.41        3.79      4.11 o 
   0  -4  16        5.22        9.10      4.65 o 
   1  -4  16       12.68        5.73      6.76 o 
  -2  -3  16        0.29        1.56      4.65 o 
  -1  -3  16        5.44       18.89      3.97 o 
   0  -3  16        0.01        3.41      5.61 o 
   1  -3  16        0.03       -0.75      6.31 o 
  -3  -2  16        2.31        5.16      6.37 o 
  -2  -2  16        3.74       -2.00      3.75 o 
   0  -2  16       57.23       12.51      3.97 o 
   1  -2  16       11.18        4.88      5.39 o 
  -3  -1  16        0.07       -0.94      4.20 o 
  -2  -1  16        0.41        3.30      4.54 o 
  -1  -1  16        1.42       -1.83      5.88 o 
   0  -1  16        0.92       -2.39      5.18 o 
   1  -1  16        3.87        3.88      4.35 o 
  -2   0  16        0.66        4.14      4.22 o 
  -1   0  16       14.42       18.01      4.90 o 
   0   0  16        4.18        4.97      4.73 o 
   1   0  16        6.48        1.88      3.82 o 
  -2   1  16        0.75       -0.62      3.52 o 
  -1   1  16        0.12        2.94      4.24 o 
   0   1  16       12.43        9.59      3.41 o 
   1   1  16        0.71        0.51      7.29 o 
  -2   2  16        0.26        4.37      4.28 o 
  -1   2  16        9.06       11.98      4.14 o 
   0   2  16        0.56        2.88      4.05 o 
  -1   3  16        1.45        2.49      4.95 o 
   0  -7  17        0.01       -1.58      3.86 o 
  -1  -6  17        0.58        7.99      5.01 o 
   0  -6  17        0.10        2.32      3.92 o 
  -2  -5  17        0.02        4.07      5.86 o 
  -1  -5  17        8.38        9.64      4.33 o 
   0  -5  17        0.87        3.99      4.75 o 
   1  -5  17       28.53        9.19     12.62 o 
  -2  -4  17        0.26        0.79      4.11 o 
  -1  -4  17       24.32       41.17      5.10 o 
   0  -4  17        9.96       13.13      4.22 o 
   1  -4  17        0.23        2.52      6.69 o 
  -2  -3  17        2.22        2.79      4.03 o 
  -1  -3  17       21.18       28.76      4.99 o 
   0  -3  17       29.92       26.14      4.31 o 
   1  -3  17       30.23       12.32      6.57 o 
  -2  -2  17        1.71        4.78      3.88 o 
  -1  -2  17        0.58        2.45      3.82 o 
   0  -2  17        5.07        5.24      5.56 o 
   1  -2  17        0.01        1.75      6.44 o 
  -2  -1  17        0.21        7.16      4.60 o 
  -1  -1  17        4.65       15.03      6.10 o 
   0  -1  17        0.65       -0.06      3.88 o 
  -2   0  17        2.21       -0.75      7.23 o 
  -1   0  17        0.45        0.17      5.07 o 
   0   0  17        0.77        4.65      3.69 o 
  -1   1  17       10.85        6.84      4.11 o 
                                                 
